# Supplementary material for: A novel function of IMPA2, plays a tumor-promoting role in cervical cancer
Source: Cell Death Dis. 2020 May 14;11(5):371. doi: 10.1038/s41419-020-2507-z (PMC7224180; doi:10.1038/s41419-020-2507-z)
Supplement: Supplementary file 1 — Correlation of the expression of IMPA2 with clinicopathologic features. [file 41419_2020_2507_MOESM1_ESM.xlsx]

## Sheet: Sheet1
Table S1. Correlation of the expression of IMPA2 with clinicopathologic features.
Characteristics	Number	IMPA2 median (range)	P-value
Age (years)
<50	35	0.0078 (0.0018-0.0614)	0.9815
≥50	26	0.0086 (0.0016-0.0559)
Histology
Squamous cell cancer	40	0.0082 (0.0016-0.0367)	0.8868
Adenocarcinoma	9	0.0086 (0.0033-0.0111)
Cervical carcinoma in situ	12	0.0088 (0.0041-0.0160)
Tumor size (cm)
<3	28	0.0074 (0.0018-0.0337)	0.0682
≥3	33	0.0109 (0.0016-0.0061)
Lymph node metastasis
Negative	38	0.0074 (0.0018-0.0285)	0.0571
Positive	23	0.0132 (0.0016-0.0614)
Depth of invasion
<2/3	25	0.0076 (0.0018-0.0337)	0.1272
≥2/3	36	0.0118 (0.0016-0.0614)
FIGO stage
0	16	0.0070 (0.0016-0.0199)	0.3334
I	17	0.0080 (0.0018-0.0542)
IIa	10	0.0090 (0.0023-0.0559)
IIb	18	0.0131 (0.0026-0.0614)
Differentiation
Well	25	0.0052 (0.0023-0.0367)	0.2676
Moderately	18	0.0111 (0.0024-0.0337)
Poorly	18	0.0109 (0.0030-0.0559)
