# Supplementary material for: A novel function of IMPA2, plays a tumor-promoting role in cervical cancer
Source: Cell Death Dis. 2020 May 14;11(5):371. doi: 10.1038/s41419-020-2507-z (PMC7224180; doi:10.1038/s41419-020-2507-z)
Supplement: Supplementary file 2 — Results of tumor sample purity assessment [file 41419_2020_2507_MOESM2_ESM.xlsx]

## Sheet: Sheet1
Table S2. Results of tumor sample purity assessment
NAME	T-1	T-2	T-3	C-1	C-2	C-3
StromalScore	-477.647	-1210.54	771.126	1105.21	1213.6	1600.97
ImmuneScore	1455.16	268.333	366.976	3034.92	382.04	902.748
ESTIMATEScore	977.51	-942.204	1138.1	4140.13	1595.64	2503.71
TumorPurity	0.732728	0.893066	0.716484	0.350482	0.668052	0.563233
T：Tumor sample; C:Control sample
