# Supplementary material for: A novel function of IMPA2, plays a tumor-promoting role in cervical cancer
Source: Cell Death Dis. 2020 May 14;11(5):371. doi: 10.1038/s41419-020-2507-z (PMC7224180; doi:10.1038/s41419-020-2507-z)
Supplement: Supplementary file 3 — table of differentially expressed protein statistics of proteomics [file 41419_2020_2507_MOESM3_ESM.xlsx]

## Sheet: Diff distribution
Compared sample name	Up-regulated	Down-regulated
SI/SN	112	155

## Sheet: SIvsSN
Table S3. Differentially expressed protein statistics of proteomics
Protein accession	Protein description	SI/SN Ratio	Regulated Type	Gene name	Sequence coverage [%]	Mol. weight [kDa]	Score	MS/MS Counts	Peptides	Unique peptides	MS/MS Count SI	MS/MS Count SN	Peptides SI	Peptides SN	Unique peptides SI	Unique peptides SN	LFQ intensity SI	LFQ intensity SN	SI	SN
A6NDU8	UPF0600 protein C5orf51	0.471	Down	C5orf51	11.2	33.62	9.3044	6	3	3	2	4	3	3	3	3	8910900	18913000	0.641	1.359
O00273	DNA fragmentation factor subunit alpha	1.7	Up	DFFA	8.8	36.521	8.7494	2	2	2	1	1	2	2	2	2	10977000	6455300	1.259	0.741
O00505	Importin subunit alpha-4	0.607	Down	KPNA3	4.2	57.81	5.6099	5	2	2	3	2	2	2	2	2	9536800	15709000	0.756	1.244
O14548	"Cytochrome c oxidase subunit 7A-related protein, mitochondrial"	0.486	Down	COX7A2L	22.8	12.615	4.3622	5	3	3	3	2	3	3	3	3	7105000	14612000	0.654	1.346
O14561	"Acyl carrier protein, mitochondrial"	1.997	Up	NDUFAB1	15.4	17.417	9.7449	6	3	3	4	2	3	3	3	3	56432000	28253000	1.333	0.667
O14745	Na(+)/H(+) exchange regulatory cofactor NHE-RF1	1.796	Up	SLC9A3R1	17.9	38.868	28.915	13	7	7	6	7	7	7	7	7	56281000	31335000	1.285	0.715
O14773	Tripeptidyl-peptidase 1	1.915	Up	TPP1	5	61.247	8.4012	5	2	2	3	2	2	1	2	1	30159000	15746000	1.314	0.686
O15084	Serine/threonine-protein phosphatase 6 regulatory ankyrin repeat subunit A	1.518	Up	ANKRD28	4.4	112.96	4.0664	2	3	3	2	0	2	3	2	3	4671800	3077200	1.206	0.794
O15213	WD repeat-containing protein 46	0.663	Down	WDR46	18.4	68.07	29.627	17	8	8	7	10	8	8	8	8	31221000	47098000	0.797	1.203
O15294	UDP-N-acetylglucosamine--peptide N-acetylglucosaminyltransferase 110 kDa subunit	0.646	Down	OGT	11.4	116.92	12.858	12	10	10	5	7	9	8	9	8	20126000	31161000	0.785	1.215
O15427	Monocarboxylate transporter 4	1.984	Up	SLC16A3	11.4	49.469	38.58	15	5	5	7	8	5	5	5	5	244680000	123350000	1.33	0.67
O15514	DNA-directed RNA polymerase II subunit RPB4	0.664	Down	POLR2D	19	16.311	6.3836	3	2	2	1	2	2	2	2	2	7204300	10852000	0.798	1.202
O15541	RING finger protein 113A	2.163	Up	RNF113A	9.9	38.787	17.91	4	3	3	3	1	3	2	3	2	10183000	4708500	1.368	0.632
O43159	Ribosomal RNA-processing protein 8	0.658	Down	RRP8	8.6	50.714	14.314	5	3	3	3	2	3	2	3	2	9409100	14308000	0.793	1.207
O43852	Calumenin	0.479	Down	CALU	6	37.106	5.3798	2	1	1	0	2	1	1	1	1	3107800	6487200	0.648	1.352
O60341	Lysine-specific histone demethylase 1A	1.517	Up	KDM1A	10.7	92.902	15.76	11	7	7	6	5	6	5	6	5	35030000	23096000	1.205	0.795
O75175	CCR4-NOT transcription complex subunit 3	0.647	Down	CNOT3	7.3	81.871	5.6738	6	4	4	2	4	2	4	2	4	9125000	14103000	0.786	1.214
O75351	Vacuolar protein sorting-associated protein 4B	0.549	Down	VPS4B	12.6	49.301	15.234	7	5	3	4	3	5	5	3	3	19703000	35871000	0.709	1.291
O75417	DNA polymerase theta	1.599	Up	POLQ	0.7	289.62	1.5792	3	2	2	2	1	2	2	2	2	20439000	12784000	1.23	0.77
O75477	Erlin-1	0.6	Down	ERLIN1	7.2	38.925	4.9276	3	3	2	1	2	3	3	2	2	8116600	13537000	0.75	1.25
O75600	"2-amino-3-ketobutyrate coenzyme A ligase, mitochondrial"	1.662	Up	GCAT	2.4	45.285	1.8	3	1	1	1	2	1	1	1	1	7740400	4656400	1.249	0.751
O75607	Nucleoplasmin-3	1.582	Up	NPM3	17.4	19.343	39.653	5	2	2	2	3	2	2	2	2	56651000	35814000	1.225	0.775
O95139	NADH dehydrogenase [ubiquinone] 1 beta subcomplex subunit 6	1.631	Up	NDUFB6	29.7	15.489	4.2237	5	3	3	3	2	3	2	3	2	23043000	14130000	1.24	0.76
O95197	Reticulon-3	0.499	Down	RTN3	4.8	112.61	16.787	5	2	2	2	3	1	2	1	2	54511000	109300000	0.666	1.334
O95295	SNARE-associated protein Snapin	0.656	Down	SNAPIN	33.1	14.874	46.568	6	3	3	3	3	3	3	3	3	10733000	16357000	0.792	1.208
O95352	Ubiquitin-like modifier-activating enzyme ATG7	0.63	Down	ATG7	6.7	77.959	8.6124	6	4	4	2	4	3	4	3	4	5015900	7960700	0.773	1.227
O95400	CD2 antigen cytoplasmic tail-binding protein 2	0.634	Down	CD2BP2	7.3	37.646	3.7932	3	2	2	2	1	2	2	2	2	13895000	21914000	0.776	1.224
O95633	Follistatin-related protein 3	2.216	Up	FSTL3	14.4	27.663	44.773	6	3	3	2	4	2	3	2	3	43689000	19719000	1.378	0.622
O95721	Synaptosomal-associated protein 29	1.859	Up	SNAP29	9.7	28.97	19.223	3	2	2	2	1	2	2	2	2	7397300	3978200	1.301	0.699
O95801	Tetratricopeptide repeat protein 4	0.582	Down	TTC4	4.4	44.678	2.5464	2	2	2	1	1	2	2	2	2	5998500	10307000	0.736	1.264
O95834	Echinoderm microtubule-associated protein-like 2	1.708	Up	EML2	11.6	70.678	13.686	9	6	5	5	4	5	6	4	5	44597000	26112000	1.261	0.739
O95881	Thioredoxin domain-containing protein 12	1.673	Up	TXNDC12	27.3	19.206	7.6413	12	5	5	7	5	5	4	5	4	106810000	63860000	1.252	0.748
P00374	Dihydrofolate reductase	0.643	Down	DHFR	12.3	21.452	7.4992	3	2	2	2	1	2	2	2	2	18199000	28321000	0.782	1.218
P03928	ATP synthase protein 8	0.661	Down	MT-ATP8	48.5	7.9916	6.8748	7	3	3	2	5	3	3	3	3	15786000	23871000	0.796	1.204
P04818	Thymidylate synthase	0.65	Down	TYMS	33.5	35.716	46.696	16	9	9	6	10	7	9	7	9	37766000	58088000	0.788	1.212
P05141	ADP/ATP translocase 2	0.652	Down	SLC25A5	36.9	32.852	34.069	22	13	6	11	11	12	13	5	6	359090000	551150000	0.789	1.211
P05387	60S acidic ribosomal protein P2	1.514	Up	RPLP2	60.9	11.665	19.746	22	4	4	11	11	4	4	4	4	1238600000	817940000	1.205	0.795
P06756	Integrin alpha-V	0.646	Down	ITGAV	7.3	116.04	12.111	12	7	7	6	6	6	6	6	6	18451000	28555000	0.785	1.215
P08134	Rho-related GTP-binding protein RhoC	2.38	Up	RHOC	19.7	22.006	15.26	8	4	1	5	3	4	3	1	0	217220000	91286000	1.408	0.592
O14732	Inositol monophosphatase 2	0.514	Down	IMPA2	13.7	31.321	30.458	19	8	8	9	10	7	8	7	8	35467000	68959000	0.679	1.321
P08572	Collagen alpha-2(IV) chain	0.5	Down	COL4A2	1.6	167.55	6.1937	2	2	2	2	0	2	2	2	2	4644900	9293500	0.666	1.334
P08574	"Cytochrome c1, heme protein, mitochondrial"	0.488	Down	CYC1	10.8	35.422	20.379	10	4	4	4	6	3	4	3	4	122840000	251620000	0.656	1.344
P08708	40S ribosomal protein S17	0.581	Down	RPS17	23.7	15.55	14.166	15	5	5	6	9	4	5	4	5	219980000	378630000	0.735	1.265
P09669	Cytochrome c oxidase subunit 6C	0.519	Down	COX6C	20	8.7813	3.1446	5	2	2	2	3	2	2	2	2	46789000	90180000	0.683	1.317
P09923	Intestinal-type alkaline phosphatase	0.479	Down	ALPI	3.4	56.811	3.6395	4	2	2	2	2	2	2	2	2	3333800	6966300	0.647	1.353
P0DN76	Splicing factor U2AF 35 kDa subunit-like protein	1.677	Up	U2AF1L5	19.2	27.872	14.117	10	4	4	4	6	4	4	4	4	83409000	49730000	1.253	0.747
P10599	Thioredoxin	6.149	Up	TXN	17.1	11.737	3.7432	8	2	2	5	3	2	2	2	2	90479000	14715000	1.72	0.28
P11388	DNA topoisomerase 2-alpha	0.593	Down	TOP2A	19.2	174.38	85.571	60	28	20	28	32	27	26	19	18	182630000	307790000	0.745	1.255
P13987	CD59 glycoprotein	1.744	Up	CD59	15.6	14.177	12.018	6	2	2	3	3	2	2	2	2	88971000	51001000	1.271	0.729
P13995	"Bifunctional methylenetetrahydrofolate dehydrogenase/cyclohydrolase, mitochondrial"	0.66	Down	MTHFD2	19.4	37.895	47.76	12	6	6	7	5	5	5	5	5	27811000	42166000	0.795	1.205
P14174	Macrophage migration inhibitory factor	1.706	Up	MIF	17.4	12.476	12.804	9	2	2	5	4	2	2	2	2	945220000	554080000	1.261	0.739
P14324	Farnesyl pyrophosphate synthase	1.513	Up	FDPS	11	48.275	26.947	9	4	4	4	5	4	4	4	4	156050000	103120000	1.204	0.796
P15927	Replication protein A 32 kDa subunit	1.579	Up	RPA2	11.1	29.247	11.658	8	3	3	4	4	3	3	3	3	89111000	56425000	1.225	0.775
P18615	Negative elongation factor E	1.584	Up	NELFE	6.3	43.239	5.633	3	2	2	1	2	2	2	2	2	7399700	4671000	1.226	0.774
P19388	"DNA-directed RNA polymerases I, II, and III subunit RPABC1"	0.626	Down	POLR2E	20	24.551	17.424	9	4	4	4	5	4	4	4	4	25880000	41309000	0.77	1.23
P19838	Nuclear factor NF-kappa-B p105 subunit	1.551	Up	NFKB1	4.1	105.35	2.3727	3	3	3	2	1	2	3	2	3	8089400	5216700	1.216	0.784
P21281	"V-type proton ATPase subunit B, brain isoform"	1.777	Up	ATP6V1B2	9.2	56.5	22.972	6	4	4	4	2	4	4	4	4	35340000	19888000	1.28	0.72
P21926	CD9 antigen	0.562	Down	CD9	4.4	25.416	9.7747	6	2	2	3	3	2	2	2	2	29736000	52910000	0.72	1.28
P26447	Protein S100-A4	1.904	Up	S100A4	19.8	11.728	10.369	16	2	2	9	7	2	2	2	2	495240000	260090000	1.311	0.689
P26885	Peptidyl-prolyl cis-trans isomerase FKBP2	1.587	Up	FKBP2	23.9	15.649	7.2356	5	3	3	2	3	2	3	2	3	69402000	43731000	1.227	0.773
P28074	Proteasome subunit beta type-5	1.515	Up	PSMB5	22.4	28.48	61.129	15	5	5	8	7	5	5	5	5	248360000	163970000	1.205	0.795
P29317	Ephrin type-A receptor 2	0.644	Down	EPHA2	4.2	108.27	8.2616	9	4	2	5	4	4	4	2	2	10838000	16827000	0.784	1.216
P30044	"Peroxiredoxin-5, mitochondrial"	1.581	Up	PRDX5	28	22.086	14.203	25	5	5	13	12	5	5	5	5	389700000	246430000	1.225	0.775
P32929	Cystathionine gamma-lyase	1.63	Up	CTH	24.7	44.508	31.052	16	9	9	9	7	9	9	9	9	83902000	51483000	1.239	0.761
P33240	Cleavage stimulation factor subunit 2	0.62	Down	CSTF2	15.6	60.959	51.551	16	7	7	8	8	7	6	7	6	47366000	76446000	0.765	1.235
P34931	Heat shock 70 kDa protein 1-like	2.016	Up	HSPA1L	14	70.374	4.9873	5	8	2	2	3	8	8	2	2	45139000	22391000	1.337	0.663
P34949	Mannose-6-phosphate isomerase	0.493	Down	MPI	7.6	46.655	12.432	3	2	2	1	2	2	2	2	2	3339100	6773300	0.66	1.34
P35251	Replication factor C subunit 1	0.6	Down	RFC1	7.7	128.25	25.33	11	7	7	4	7	6	7	6	7	15878000	26448000	0.75	1.25
P39019	40S ribosomal protein S19	0.528	Down	RPS19	42.8	16.06	33.847	22	8	8	11	11	8	8	8	8	724730000	1373700000	0.691	1.309
P39656	Dolichyl-diphosphooligosaccharide--protein glycosyltransferase 48 kDa subunit	1.507	Up	DDOST	9.6	50.8	8.4587	8	5	5	5	3	5	4	5	4	96311000	63905000	1.202	0.798
P40121	Macrophage-capping protein	0.665	Down	CAPG	25.9	38.498	64.922	27	7	7	15	12	7	7	7	7	242810000	365390000	0.798	1.202
P40692	DNA mismatch repair protein Mlh1	2.387	Up	MLH1	2.6	84.6	1.943	3	2	2	1	2	2	2	2	2	10749000	4502300	1.41	0.59
P41567	Eukaryotic translation initiation factor 1	0.581	Down	EIF1	49.6	12.732	55.028	9	3	3	4	5	3	3	3	3	77504000	133350000	0.735	1.265
P42695	Condensin-2 complex subunit D3	0.647	Down	NCAPD3	2.9	168.89	22.897	3	3	3	0	3	2	3	2	3	5586200	8637800	0.785	1.215
P43034	Platelet-activating factor acetylhydrolase IB subunit alpha	1.554	Up	PAFAH1B1	24.4	46.637	39.14	18	9	9	9	9	9	9	9	9	125620000	80835000	1.217	0.783
P46199	"Translation initiation factor IF-2, mitochondrial"	0.639	Down	MTIF2	5	81.316	4.7844	3	3	3	0	3	2	3	2	3	3742300	5857800	0.78	1.22
P46734	Dual specificity mitogen-activated protein kinase kinase 3	0.64	Down	MAP2K3	11.8	39.318	16.169	4	4	3	2	2	3	4	3	3	11364000	17754000	0.781	1.219
P49406	"39S ribosomal protein L19, mitochondrial"	0.59	Down	MRPL19	12	33.535	12.442	8	4	4	4	4	4	4	4	4	21500000	36425000	0.742	1.258
P49711	Transcriptional repressor CTCF	0.447	Down	CTCF	5.6	82.785	12.854	5	4	4	1	4	2	4	2	4	3962400	8865600	0.618	1.382
P49721	Proteasome subunit beta type-2	1.543	Up	PSMB2	26.4	22.836	29.252	15	5	5	9	6	5	5	5	5	127490000	82622000	1.214	0.786
P49773	Histidine triad nucleotide-binding protein 1	1.682	Up	HINT1	42.1	13.802	18.833	7	3	3	5	2	3	2	3	2	184900000	109960000	1.254	0.746
P50238	Cysteine-rich protein 1	1.557	Up	CRIP1	46.8	8.5328	21.26	6	2	2	3	3	2	2	2	2	28928000	18580000	1.218	0.782
P52565	Rho GDP-dissociation inhibitor 1	0.647	Down	ARHGDIA	10.3	23.207	10.653	9	3	3	4	5	3	3	3	3	64567000	99788000	0.786	1.214
P53350	Serine/threonine-protein kinase PLK1	0.4	Down	PLK1	9.6	68.254	8.7668	5	4	4	1	4	2	4	2	4	5435200	13590000	0.571	1.429
P53680	AP-2 complex subunit sigma	0.632	Down	AP2S1	16.9	17.018	4.4606	7	3	3	4	3	3	3	3	3	31046000	49102000	0.775	1.225
P55081	Microfibrillar-associated protein 1	1.592	Up	MFAP1	8.9	51.958	28.857	7	2	2	3	4	2	2	2	2	29941000	18811000	1.228	0.772
P60059	Protein transport protein Sec61 subunit gamma	0.655	Down	SEC61G	36.8	7.7412	3.9692	5	2	2	2	3	2	2	2	2	5779000	8825300	0.791	1.209
P61803	Dolichyl-diphosphooligosaccharide--protein glycosyltransferase subunit DAD1	0.641	Down	DAD1	17.7	12.497	10.683	5	2	2	2	3	2	2	2	2	44893000	69990000	0.782	1.218
P61923	Coatomer subunit zeta-1	0.568	Down	COPZ1	18.6	20.198	15.529	6	2	2	3	3	2	2	2	2	47703000	83970000	0.725	1.275
P62191	26S proteasome regulatory subunit 4	0.649	Down	PSMC1	32.7	49.184	57.789	22	11	11	8	14	10	11	10	11	143460000	220910000	0.787	1.213
P62263	40S ribosomal protein S14	0.518	Down	RPS14	27.8	16.273	41.538	19	4	4	12	7	4	4	4	4	379190000	731890000	0.683	1.317
P62273	40S ribosomal protein S29	0.238	Down	RPS29	44.6	6.6767	2.6634	6	3	3	2	4	2	3	2	3	25262000	106360000	0.384	1.616
P62306	Small nuclear ribonucleoprotein F	0.577	Down	SNRPF	27.9	9.7251	5.0892	5	3	3	3	2	3	2	3	2	31386000	54409000	0.732	1.268
P62834	Ras-related protein Rap-1A	1.573	Up	RAP1A	27.7	20.987	10.241	9	4	2	3	6	4	4	2	2	37185000	23637000	1.223	0.777
P62861	40S ribosomal protein S30	2.166	Up	FAU	30.5	6.6478	4.7828	7	3	3	3	4	2	3	2	3	340230000	157070000	1.368	0.632
P62899	60S ribosomal protein L31	1.911	Up	RPL31	16.8	14.463	4.9338	5	2	2	3	2	2	2	2	2	158910000	83166000	1.313	0.687
P62917	60S ribosomal protein L8	1.879	Up	RPL8	30	28.024	39.934	16	7	7	10	6	7	7	7	7	1099900000	585430000	1.305	0.695
P62937	Peptidyl-prolyl cis-trans isomerase A	0.61	Down	PPIA	47.3	18.012	39.355	30	5	5	14	16	4	5	4	5	2133500000	3498100000	0.758	1.242
P63220	40S ribosomal protein S21	1.817	Up	RPS21	28.9	9.1113	14.647	6	2	2	3	3	2	2	2	2	220420000	121340000	1.29	0.71
P67809	Nuclease-sensitive element-binding protein 1	1.928	Up	YBX1	16.7	35.924	43.862	9	4	3	5	4	4	4	3	3	246870000	128040000	1.317	0.683
P68036	Ubiquitin-conjugating enzyme E2 L3	1.854	Up	UBE2L3	35.7	17.861	21.516	15	4	4	6	9	4	4	4	4	83064000	44799000	1.299	0.701
P68363	Tubulin alpha-1B chain	1.545	Up	TUBA1B	38.8	50.151	11.059	14	15	0	7	7	15	15	0	0	2456500000	1590400000	1.214	0.786
P78310	Coxsackievirus and adenovirus receptor	1.506	Up	CXADR	11	40.029	9.581	9	4	4	5	4	4	3	4	3	18941000	12578000	1.202	0.798
P78316	Nucleolar protein 14	1.807	Up	NOP14	4.9	97.667	24.302	9	4	4	4	5	4	4	4	4	52738000	29187000	1.287	0.713
P82663	"28S ribosomal protein S25, mitochondrial"	0.587	Down	MRPS25	16.2	20.116	7.4689	4	2	2	1	3	2	2	2	2	10181000	17340000	0.74	1.26
Q00613	Heat shock factor protein 1	1.539	Up	HSF1	3.2	57.26	2.3633	2	3	3	1	1	3	3	3	3	11082000	7201300	1.212	0.788
Q00688	Peptidyl-prolyl cis-trans isomerase FKBP3	1.542	Up	FKBP3	21.4	25.177	36.765	14	4	4	7	7	4	4	4	4	145710000	94482000	1.213	0.787
Q01105	Protein SET	2.194	Up	SET	14.5	33.488	21.371	7	3	3	4	3	3	2	3	2	57468000	26199000	1.374	0.626
Q01130	Serine/arginine-rich splicing factor 2	1.637	Up	SRSF2	10.9	25.476	18.387	11	2	2	6	5	2	2	2	2	147470000	90082000	1.242	0.758
Q01581	"Hydroxymethylglutaryl-CoA synthase, cytoplasmic"	0.607	Down	HMGCS1	10.2	57.293	16.052	9	5	5	4	5	5	5	5	5	29983000	49362000	0.756	1.244
Q01628	Interferon-induced transmembrane protein 3	0.548	Down	IFITM3	30.8	14.632	16.118	3	2	2	1	2	2	2	2	2	19741000	36021000	0.708	1.292
Q01844	RNA-binding protein EWS	0.641	Down	EWSR1	5.2	68.477	28.504	7	2	2	4	3	2	2	2	2	47775000	74576000	0.781	1.219
Q03135	Caveolin-1	1.521	Up	CAV1	7.9	20.471	7.4541	3	1	1	1	2	1	1	1	1	41585000	27343000	1.207	0.793
Q03405	Urokinase plasminogen activator surface receptor	0.36	Down	PLAUR	13.1	36.978	6.9008	4	3	3	2	2	3	2	3	2	8130200	22555000	0.53	1.47
Q13243	Serine/arginine-rich splicing factor 5	1.633	Up	SRSF5	17.3	31.263	27.462	13	4	4	6	7	2	4	2	4	71488000	43773000	1.24	0.76
Q13464	Rho-associated protein kinase 1	1.656	Up	ROCK1	2.7	158.17	2.52	4	4	3	3	1	4	4	3	3	10078000	6085200	1.247	0.753
Q13501	Sequestosome-1	0.615	Down	SQSTM1	12.5	47.687	16.266	6	3	3	3	3	3	3	3	3	12679000	20626000	0.761	1.239
Q13616	Cullin-1	0.646	Down	CUL1	13.3	89.677	13.396	15	9	9	7	8	8	8	8	8	21515000	33307000	0.785	1.215
Q13643	Four and a half LIM domains protein 3	0.608	Down	FHL3	13.6	31.192	10.98	5	3	3	2	3	3	3	3	3	9869200	16231000	0.756	1.244
Q13685	Angio-associated migratory cell protein	0.662	Down	AAMP	7.6	46.75	10.655	4	3	3	1	3	2	3	2	3	4498100	6796800	0.796	1.204
Q13769	THO complex subunit 5 homolog	1.563	Up	THOC5	8.8	78.507	13.129	6	4	4	2	4	4	4	4	4	13392000	8565600	1.22	0.78
Q13952	Nuclear transcription factor Y subunit gamma	0.626	Down	NFYC	4.4	50.302	2.5617	4	2	2	2	2	2	2	2	2	6822800	10892000	0.77	1.23
Q14118	Dystroglycan	1.714	Up	DAG1	6.5	97.44	29.556	9	5	5	4	5	5	4	5	4	49964000	29146000	1.263	0.737
Q14146	Unhealthy ribosome biogenesis protein 2 homolog	0.594	Down	URB2	2.6	170.54	7.6165	5	4	4	1	4	4	4	4	4	5155900	8675900	0.746	1.254
Q14181	DNA polymerase alpha subunit B	0.499	Down	POLA2	8.5	65.947	7.5328	4	3	3	2	2	3	3	3	3	6246700	12515000	0.666	1.334
Q14192	Four and a half LIM domains protein 2	0.627	Down	FHL2	22.2	32.193	11.415	6	5	5	0	6	3	5	3	5	11346000	18089000	0.771	1.229
Q15004	PCNA-associated factor	0.354	Down	PCLAF	21.6	11.986	30.695	3	2	2	1	2	2	2	2	2	3381600	9560200	0.523	1.477
Q15363	Transmembrane emp24 domain-containing protein 2	1.837	Up	TMED2	17.4	22.761	11.301	9	3	3	4	5	3	3	3	3	41009000	22324000	1.295	0.705
Q15643	Thyroid receptor-interacting protein 11	1.645	Up	TRIP11	1.5	227.58	6.4954	5	3	3	3	2	3	3	3	3	8876800	5395000	1.244	0.756
Q15750	TGF-beta-activated kinase 1 and MAP3K7-binding protein 1	1.823	Up	TAB1	4.2	54.643	8.122	3	2	2	1	2	2	2	2	2	7668400	4206800	1.291	0.709
Q15758	Neutral amino acid transporter B(0)	0.541	Down	SLC1A5	10	56.598	20.972	11	4	4	6	5	4	4	4	4	36492000	67513000	0.702	1.298
Q16543	Hsp90 co-chaperone Cdc37	1.517	Up	CDC37	14.6	44.468	19.847	9	4	4	6	3	4	4	4	4	158970000	104790000	1.205	0.795
Q16563	Synaptophysin-like protein 1	1.742	Up	SYPL1	19.7	28.565	4.5502	3	3	3	2	1	3	2	3	2	17842000	10244000	1.271	0.729
Q16774	Guanylate kinase	1.586	Up	GUK1	12.2	21.725	4.0201	3	2	2	2	1	2	2	2	2	4815000	3035100	1.227	0.773
Q16850	Lanosterol 14-alpha demethylase	0.62	Down	CYP51A1	8.9	56.805	15.056	5	4	4	2	3	4	4	4	4	12773000	20612000	0.765	1.235
Q17RY6	Lymphocyte antigen 6K	0.66	Down	LY6K	18.2	18.673	5.9	10	3	3	5	5	3	3	3	3	35043000	53073000	0.795	1.205
Q2TAL8	Glutamine-rich protein 1	0.641	Down	QRICH1	7.6	86.435	13.282	7	6	6	5	2	6	6	6	6	15532000	24227000	0.781	1.219
Q32P44	Echinoderm microtubule-associated protein-like 3	1.624	Up	EML3	3	95.196	8.9307	4	2	2	1	3	2	2	2	2	3877400	2388000	1.238	0.762
Q53EL6	Programmed cell death protein 4	1.6	Up	PDCD4	13.2	51.735	38.088	9	4	4	5	4	4	4	4	4	84772000	52996000	1.231	0.769
Q53H82	Endoribonuclease LACTB2	1.501	Up	LACTB2	16	32.805	15.41	9	4	4	4	5	4	4	4	4	31894000	21254000	1.2	0.8
Q56UQ5	TPT1-like protein	0.447	Down	---	14.3	15.757	4.8863	4	2	2	2	2	2	2	2	2	82635000	184880000	0.618	1.382
Q5BJF2	Sigma intracellular receptor 2	0.663	Down	TMEM97	13.1	20.848	10.877	4	2	2	2	2	2	2	2	2	20265000	30556000	0.798	1.202
Q5T3F8	CSC1-like protein 2	0.651	Down	TMEM63B	2	94.957	1.7292	4	2	2	2	2	2	2	2	2	27684000	42557000	0.788	1.212
Q5T5U3	Rho GTPase-activating protein 21	0.598	Down	ARHGAP21	2.6	217.33	7.84	6	4	4	2	4	3	4	3	4	3261400	5451800	0.749	1.251
Q5T6F2	Ubiquitin-associated protein 2	0.664	Down	UBAP2	4.2	117.11	23.364	8	4	4	4	4	4	4	4	4	20750000	31244000	0.798	1.202
Q5T8P6	RNA-binding protein 26	0.48	Down	RBM26	4.2	113.6	4.0288	3	4	3	0	3	3	4	2	3	3420100	7118600	0.649	1.351
Q5TA45	Integrator complex subunit 11	1.522	Up	INTS11	3.5	67.662	2.77	2	2	2	0	2	2	2	2	2	4801300	3153900	1.207	0.793
Q5TCZ1	SH3 and PX domain-containing protein 2A	0.598	Down	SH3PXD2A	2.7	125.29	11.888	5	3	2	3	2	3	3	2	2	3962300	6631000	0.748	1.252
Q5UIP0	Telomere-associated protein RIF1	0.632	Down	RIF1	7.6	274.46	23.365	19	15	15	6	13	12	15	12	15	35942000	56876000	0.774	1.226
Q5VV42	Threonylcarbamoyladenosine tRNA methylthiotransferase	0.512	Down	CDKAL1	8.5	65.111	14.155	5	4	4	1	4	3	4	3	4	7436800	14535000	0.677	1.323
Q641Q2	WASH complex subunit 2A	0.591	Down	WASHC2A	4.9	147.18	9.833	6	4	4	3	3	3	3	3	3	9969600	16882000	0.743	1.257
Q676U5	Autophagy-related protein 16-1	1.598	Up	ATG16L1	4.1	68.264	1.842	3	3	3	1	2	2	3	2	3	6003200	3757700	1.23	0.77
Q6GMV2	SET and MYND domain-containing protein 5	0.57	Down	SMYD5	11.2	47.34	11.059	5	3	3	2	3	3	3	3	3	5747700	10077000	0.726	1.274
Q6NUM9	"All-trans-retinol 13,14-reductase"	0.644	Down	RETSAT	18	66.819	29.585	20	8	8	8	12	8	8	8	8	33648000	52261000	0.783	1.217
Q6NZY4	Zinc finger CCHC domain-containing protein 8	1.83	Up	ZCCHC8	4.5	78.576	5.0932	3	2	2	2	1	2	2	2	2	4777400	2610700	1.293	0.707
Q6PK04	Coiled-coil domain-containing protein 137	0.291	Down	CCDC137	17.6	33.231	6.019	5	5	5	2	3	4	4	4	4	12420000	42637000	0.451	1.549
Q6QNY1	Biogenesis of lysosome-related organelles complex 1 subunit 2	7.292	Up	BLOC1S2	18.3	15.961	4.4011	4	3	3	3	1	3	2	3	2	198240000	27185000	1.759	0.241
Q6UX04	Peptidyl-prolyl cis-trans isomerase CWC27 homolog	0.648	Down	CWC27	4.9	53.846	6.6937	3	2	2	1	2	2	2	2	2	6901500	10652000	0.786	1.214
Q6YHU6	Thyroid adenoma-associated protein	2.379	Up	THADA	0.9	219.6	2.6725	2	2	2	0	2	2	2	2	2	10054000	4226100	1.408	0.592
Q6ZS17	Rho family-interacting cell polarization regulator 1	1.601	Up	RIPOR1	3.6	132.31	9.9519	5	4	4	2	3	3	4	3	4	9131800	5703900	1.231	0.769
Q6ZSJ8	Uncharacterized protein C1orf122	0.582	Down	C1orf122	23.6	11.471	13.535	3	2	2	1	2	2	2	2	2	5995500	10306000	0.736	1.264
Q71UI9	Histone H2A.V	2.308	Up	H2AFV	23.4	13.509	2.465	4	3	1	2	2	3	3	1	1	45323000	19636000	1.395	0.605
Q7Z2W9	"39S ribosomal protein L21, mitochondrial"	0.627	Down	MRPL21	10.2	22.814	2.6806	4	2	2	2	2	2	2	2	2	16344000	26050000	0.771	1.229
Q7Z569	BRCA1-associated protein	0.483	Down	BRAP	5.9	67.304	14.408	5	3	3	3	2	3	3	3	3	5229100	10826000	0.651	1.349
Q86TB9	Protein PAT1 homolog 1	0.638	Down	PATL1	5.7	86.849	15.299	5	4	4	1	4	2	4	2	4	9365300	14674000	0.779	1.221
Q86U38	Nucleolar protein 9	0.651	Down	NOP9	14.3	69.437	31.133	11	6	6	4	7	6	6	6	6	12702000	19507000	0.789	1.211
Q86UE4	Protein LYRIC	0.553	Down	MTDH	8.8	63.836	27.036	10	4	4	4	6	3	4	3	4	25055000	45278000	0.712	1.288
Q86UK7	E3 ubiquitin-protein ligase ZNF598	0.653	Down	ZNF598	9.5	98.636	32.547	12	6	6	6	6	6	6	6	6	20167000	30867000	0.79	1.21
Q86VM9	Zinc finger CCCH domain-containing protein 18	1.568	Up	ZC3H18	4	106.38	13.037	8	2	2	3	5	2	2	2	2	17205000	10970000	1.221	0.779
Q86WA8	"Lon protease homolog 2, peroxisomal"	0.609	Down	LONP2	4.2	94.615	7.4258	3	3	3	0	3	3	3	3	3	4026800	6610800	0.757	1.243
Q8IUR0	Trafficking protein particle complex subunit 5	0.665	Down	TRAPPC5	19.7	20.783	6.9925	8	4	4	4	4	4	4	4	4	9820100	14772000	0.799	1.201
Q8IWS0	PHD finger protein 6	0.513	Down	PHF6	8.8	41.29	5.5534	5	3	3	2	3	3	3	3	3	9963100	19417000	0.678	1.322
Q8IYB3	Serine/arginine repetitive matrix protein 1	0.624	Down	SRRM1	5.2	102.33	12.024	9	4	4	4	5	3	4	3	4	24884000	39893000	0.768	1.232
Q8IZ69	tRNA (uracil-5-)-methyltransferase homolog A	1.514	Up	TRMT2A	12.5	68.725	7.6583	6	6	6	2	4	4	5	4	5	15758000	10408000	1.204	0.796
Q8N257	Histone H2B type 3-B	0.547	Down	HIST3H2BB	35.7	13.908	4.1359	6	5	2	3	3	5	5	2	2	629440000	1150700000	0.707	1.293
Q8N5N7	"39S ribosomal protein L50, mitochondrial"	0.424	Down	MRPL50	22.2	18.325	13.343	3	3	3	2	1	3	2	3	2	6390100	15082000	0.595	1.405
Q8NB49	Phospholipid-transporting ATPase IG	1.736	Up	ATP11C	3.4	129.48	6.3935	3	3	3	1	2	2	3	2	3	7820100	4504000	1.269	0.731
Q8NBX0	Saccharopine dehydrogenase-like oxidoreductase	0.587	Down	SCCPDH	4.9	47.151	3.6843	3	2	2	1	2	2	2	2	2	4566100	7773100	0.74	1.26
Q8NEJ9	Neuroguidin	0.635	Down	NGDN	11.4	35.894	8.1785	4	3	3	1	3	3	3	3	3	6518800	10262000	0.777	1.223
Q8NHH9	Atlastin-2	0.615	Down	ATL2	9.9	66.228	12.453	6	5	5	1	5	5	5	5	5	17247000	28060000	0.761	1.239
Q8NHQ9	ATP-dependent RNA helicase DDX55	0.579	Down	DDX55	5	68.546	6.9167	3	2	2	1	2	2	2	2	2	6384400	11026000	0.733	1.267
Q8TBB5	Kelch domain-containing protein 4	1.635	Up	KLHDC4	14	57.891	17.935	7	6	6	3	4	5	6	5	6	20600000	12596000	1.241	0.759
Q8WU10	Pyridine nucleotide-disulfide oxidoreductase domain-containing protein 1	1.731	Up	PYROXD1	5	55.792	8.6752	3	2	2	2	1	2	2	2	2	9596300	5544400	1.268	0.732
Q8WUD4	Coiled-coil domain-containing protein 12	0.648	Down	CCDC12	18.1	19.181	11.818	4	2	2	2	2	2	2	2	2	4551600	7027700	0.786	1.214
Q8WVB6	Chromosome transmission fidelity protein 18 homolog	0.595	Down	CHTF18	10.2	107.38	19.122	9	7	6	5	4	5	5	4	4	43389000	72967000	0.746	1.254
Q8WVJ2	NudC domain-containing protein 2	2.062	Up	NUDCD2	17.2	17.676	8.8447	5	2	2	2	3	2	2	2	2	21824000	10584000	1.347	0.653
Q8WVQ1	Soluble calcium-activated nucleotidase 1	0.422	Down	CANT1	7.5	44.839	3.6129	6	3	3	3	3	3	2	3	2	4756300	11275000	0.593	1.407
Q8WWC4	"m-AAA protease-interacting protein 1, mitochondrial"	0.586	Down	MAIP1	10.7	32.544	4.1815	5	3	3	2	3	3	3	3	3	19208000	32790000	0.739	1.261
Q92530	Proteasome inhibitor PI31 subunit	1.746	Up	PSMF1	18.5	29.816	11.068	6	4	4	3	3	3	3	3	3	20518000	11754000	1.272	0.728
Q92547	DNA topoisomerase 2-binding protein 1	1.642	Up	TOPBP1	2.3	170.68	4.0031	3	3	3	1	2	2	3	2	3	4812000	2930900	1.243	0.757
Q92597	Protein NDRG1	1.975	Up	NDRG1	7.9	42.835	13.778	8	2	2	4	4	2	2	2	2	26110000	13220000	1.328	0.672
Q92620	Pre-mRNA-splicing factor ATP-dependent RNA helicase PRP16	0.647	Down	DHX38	5.5	140.5	16.485	6	6	6	0	6	3	6	3	6	9788100	15123000	0.786	1.214
Q92734	Protein TFG	0.575	Down	TFG	15.2	43.447	31.083	10	4	4	5	5	4	3	4	3	17781000	30907000	0.73	1.27
Q92917	G-patch domain and KOW motifs-containing protein	0.624	Down	GPKOW	22.7	52.228	38.916	9	8	8	3	6	5	7	5	7	22867000	36670000	0.768	1.232
Q92922	SWI/SNF complex subunit SMARCC1	0.627	Down	SMARCC1	12.5	122.87	34.535	16	12	8	7	9	11	12	8	8	41379000	66007000	0.771	1.229
Q969G3	SWI/SNF-related matrix-associated actin-dependent regulator of chromatin subfamily E member 1	0.654	Down	SMARCE1	9.5	46.649	16.58	4	3	3	2	2	3	3	3	3	10917000	16690000	0.791	1.209
Q969H8	Myeloid-derived growth factor	2.807	Up	MYDGF	23.1	18.795	32.357	13	3	3	6	7	3	3	3	3	238730000	85048000	1.475	0.525
Q96BM9	ADP-ribosylation factor-like protein 8A	1.679	Up	ARL8A	22	21.416	6.8299	4	3	1	3	1	3	2	1	1	29920000	17823000	1.253	0.747
Q96C01	Protein FAM136A	0.553	Down	FAM136A	18.8	15.641	5.896	3	2	2	1	2	2	2	2	2	9036700	16353000	0.712	1.288
Q96DI7	U5 small nuclear ribonucleoprotein 40 kDa protein	1.508	Up	SNRNP40	34.5	39.31	65.052	20	8	8	10	10	8	8	8	8	182900000	121310000	1.202	0.798
Q96E29	"Transcription termination factor 3, mitochondrial"	0.629	Down	MTERF3	7.2	47.971	5.1673	3	2	2	1	2	2	2	2	2	5520800	8774300	0.772	1.228
Q96F86	Enhancer of mRNA-decapping protein 3	1.627	Up	EDC3	11.4	56.077	10.109	11	6	6	5	6	4	6	4	6	21777000	13381000	1.239	0.761
Q96G21	U3 small nucleolar ribonucleoprotein protein IMP4	0.611	Down	IMP4	10	33.756	13.122	5	3	3	2	3	3	3	3	3	25475000	41707000	0.758	1.242
Q96GC5	"39S ribosomal protein L48, mitochondrial"	0.618	Down	MRPL48	17	23.934	35.17	7	3	3	3	4	3	3	3	3	18612000	30127000	0.764	1.236
Q96IZ0	PRKC apoptosis WT1 regulator protein	0.427	Down	PAWR	7.9	36.567	23.118	6	2	2	3	3	2	2	2	2	25458000	59659000	0.598	1.402
Q96JB2	Conserved oligomeric Golgi complex subunit 3	0.638	Down	COG3	4.8	94.095	14.866	5	3	3	2	3	2	3	2	3	2752300	4317200	0.779	1.221
Q96JJ7	Protein disulfide-isomerase TMX3	1.625	Up	TMX3	3.7	51.871	1.8892	2	2	2	0	2	2	2	2	2	9849600	6060500	1.238	0.762
Q96K37	Solute carrier family 35 member E1	0.562	Down	SLC35E1	8.8	44.772	24.676	6	2	2	3	3	1	2	1	2	8948800	15913000	0.72	1.28
Q99426	Tubulin-folding cofactor B	0.579	Down	TBCB	11.9	27.325	7.3098	8	3	3	4	4	3	3	3	3	24841000	42871000	0.734	1.266
Q99536	Synaptic vesicle membrane protein VAT-1 homolog	1.529	Up	VAT1	19.8	41.92	55.425	19	5	5	11	8	5	5	5	5	149510000	97802000	1.209	0.791
Q99878	Histone H2A type 1-J	1.846	Up	HIST1H2AJ	27.3	13.936	15.884	23	3	1	12	11	3	3	1	1	8613700000	4667300000	1.297	0.703
Q99943	1-acyl-sn-glycerol-3-phosphate acyltransferase alpha	0.583	Down	AGPAT1	6	31.716	3.5497	3	2	2	1	2	2	2	2	2	4752500	8149600	0.737	1.263
Q9BPX5	Actin-related protein 2/3 complex subunit 5-like protein	1.571	Up	ARPC5L	24.8	16.941	15.507	7	3	3	3	4	3	3	3	3	26622000	16944000	1.222	0.778
Q9BQ95	"Evolutionarily conserved signaling intermediate in Toll pathway, mitochondrial"	0.511	Down	ECSIT	3.9	49.148	7.3416	4	1	1	2	2	1	1	1	1	5657000	11069000	0.676	1.324
Q9BRQ8	Apoptosis-inducing factor 2	2.106	Up	AIFM2	13.9	40.526	6.5626	4	4	4	2	2	4	4	4	4	32046000	15218000	1.356	0.644
Q9BVL2	Nucleoporin p58/p45	0.461	Down	NUP58	6.2	60.896	7.8586	4	2	2	2	2	2	2	2	2	9858200	21388000	0.631	1.369
Q9BWJ5	Splicing factor 3B subunit 5	1.694	Up	SF3B5	25.6	10.135	20.996	9	2	2	4	5	2	2	2	2	96961000	57236000	1.258	0.742
Q9BXR0	Queuine tRNA-ribosyltransferase catalytic subunit 1	1.742	Up	QTRT1	5.5	44.047	3.372	3	2	2	1	2	2	2	2	2	4876700	2799400	1.271	0.729
Q9BZH6	WD repeat-containing protein 11	0.661	Down	WDR11	7.8	136.68	14.632	9	8	8	3	6	7	7	7	7	349110000	528080000	0.796	1.204
Q9BZI7	Regulator of nonsense transcripts 3B	0.644	Down	UPF3B	8.5	57.761	11.39	4	3	3	1	3	3	3	3	3	8841500	13720000	0.784	1.216
Q9BZX2	Uridine-cytidine kinase 2	0.598	Down	UCK2	7.7	29.299	7.4472	4	2	2	2	2	2	2	2	2	7832500	13087000	0.749	1.251
Q9GZU8	Protein FAM192A	1.974	Up	FAM192A	6.3	28.912	2.5288	3	2	2	1	2	2	2	2	2	14663000	7429900	1.327	0.673
Q9H0U3	Magnesium transporter protein 1	0.596	Down	MAGT1	11.3	38.036	10.783	7	4	4	4	3	4	3	4	3	26390000	44263000	0.747	1.253
Q9H0U4	Ras-related protein Rab-1B	1.578	Up	RAB1B	29.9	22.171	9.4228	16	5	2	8	8	5	5	2	2	93317000	59148000	1.224	0.776
Q9H3Q1	Cdc42 effector protein 4	0.58	Down	CDC42EP4	8.4	37.979	22.992	4	2	2	2	2	2	2	2	2	7035400	12131000	0.734	1.266
Q9H6X2	Anthrax toxin receptor 1	0.623	Down	ANTXR1	3.9	62.788	3.6754	4	2	2	2	2	2	2	2	2	8994200	14427000	0.768	1.232
Q9H8Y5	Ankyrin repeat and zinc finger domain-containing protein 1	1.585	Up	ANKZF1	10.2	80.926	20.92	9	6	6	5	4	6	5	6	5	15730000	9927100	1.226	0.774
Q9H9Y2	Ribosome production factor 1	1.582	Up	RPF1	13.5	40.11	8.6207	5	4	4	2	3	3	4	3	4	17841000	11275000	1.226	0.774
Q9HB71	Calcyclin-binding protein	0.666	Down	CACYBP	34.2	26.21	34.798	18	7	7	9	9	7	7	7	7	288030000	432500000	0.799	1.201
Q9HC07	Transmembrane protein 165	0.424	Down	TMEM165	17	34.905	31.769	5	3	3	3	2	3	3	3	3	14437000	34087000	0.595	1.405
Q9NNW7	"Thioredoxin reductase 2, mitochondrial"	1.652	Up	TXNRD2	10.3	56.506	25.736	7	4	3	3	4	3	4	2	3	28206000	17079000	1.246	0.754
Q9NPD8	Ubiquitin-conjugating enzyme E2 T	0.612	Down	UBE2T	26.9	22.521	13.063	8	5	5	3	5	3	5	3	5	21255000	34726000	0.759	1.241
Q9NPH3	Interleukin-1 receptor accessory protein	0.587	Down	IL1RAP	3	65.418	1.0867	3	2	2	1	2	2	2	2	2	2267000	3864400	0.739	1.261
Q9NPQ8	Synembryn-A	0.587	Down	RIC8A	11.7	59.709	6.4015	8	6	6	4	4	4	6	4	6	10100000	17219000	0.739	1.261
Q9NRG0	Chromatin accessibility complex protein 1	0.651	Down	CHRAC1	19.8	14.71	11.288	4	2	2	2	2	2	2	2	2	17373000	26707000	0.788	1.212
Q9NRX1	RNA-binding protein PNO1	0.645	Down	PNO1	15.1	27.924	12.491	6	3	3	3	3	3	3	3	3	16562000	25664000	0.784	1.216
Q9NRY5	Protein FAM114A2	0.648	Down	FAM114A2	7.7	55.468	5.1138	4	3	3	1	3	2	3	2	3	8183200	12623000	0.787	1.213
Q9NWV4	UPF0587 protein C1orf123	0.476	Down	C1orf123	15	18.048	3.0479	5	2	2	2	3	2	2	2	2	9592000	20162000	0.645	1.355
Q9NX40	OCIA domain-containing protein 1	0.593	Down	OCIAD1	14.3	27.626	14.368	6	3	3	3	3	3	3	3	3	9207700	15524000	0.745	1.255
Q9NXC5	GATOR complex protein MIOS	0.586	Down	MIOS	2.6	98.583	2.9766	3	2	2	2	1	2	2	2	2	1717400	2929100	0.739	1.261
Q9NXH9	tRNA (guanine(26)-N(2))-dimethyltransferase	0.645	Down	TRMT1	14.3	72.233	48.118	13	8	8	7	6	8	7	8	7	37319000	57835000	0.784	1.216
Q9NZ63	Telomere length and silencing protein 1 homolog	0.505	Down	C9orf78	10.7	33.688	13.987	5	2	2	2	3	2	2	2	2	11744000	23258000	0.671	1.329
Q9NZT2	Opioid growth factor receptor	1.771	Up	OGFR	9	73.324	14.227	9	6	6	4	5	4	5	4	5	15211000	8588000	1.278	0.722
Q9NZW5	MAGUK p55 subfamily member 6	0.649	Down	MPP6	15.2	61.116	15.667	9	7	7	2	7	4	7	4	7	15898000	24482000	0.787	1.213
Q9P2B4	CTTNBP2 N-terminal-like protein	1.546	Up	CTTNBP2NL	3.3	70.157	3.2437	3	2	2	1	2	2	2	2	2	10564000	6834800	1.214	0.786
Q9UBB9	Tuftelin-interacting protein 11	0.627	Down	TFIP11	9.8	96.819	16.626	8	7	7	1	7	2	7	2	7	11694000	18636000	0.771	1.229
Q9UBF2	Coatomer subunit gamma-2	0.663	Down	COPG2	8.5	97.621	10.943	7	6	4	3	4	5	6	3	4	11486000	17323000	0.797	1.203
Q9UBU8	Mortality factor 4-like protein 1	0.646	Down	MORF4L1	21.8	41.473	21.291	12	6	4	6	6	5	6	3	4	39593000	61330000	0.785	1.215
Q9UFN0	Protein NipSnap homolog 3A	2.181	Up	NIPSNAP3A	15	28.466	11.98	4	3	3	3	1	3	2	3	2	10012000	4591000	1.371	0.629
Q9UHW9	Solute carrier family 12 member 6	0.619	Down	SLC12A6	2.9	127.62	3.3908	3	3	2	1	2	3	3	2	2	2470900	3989900	0.765	1.235
Q9UHY1	Nuclear receptor-binding protein	1.877	Up	NRBP1	11.6	59.844	17.861	8	4	4	3	5	3	4	3	4	17694000	9424700	1.305	0.695
Q9UI10	Translation initiation factor eIF-2B subunit delta	1.677	Up	EIF2B4	5.2	57.557	11	2	2	2	1	1	2	2	2	2	10557000	6296300	1.253	0.747
Q9UIG0	Tyrosine-protein kinase BAZ1B	0.586	Down	BAZ1B	12.3	170.9	71.979	31	17	17	10	21	16	17	16	17	59978000	102360000	0.739	1.261
Q9UKF6	Cleavage and polyadenylation specificity factor subunit 3	1.598	Up	CPSF3	4.5	77.485	8.7305	5	3	3	2	3	3	3	3	3	8041700	5032900	1.23	0.77
Q9UNX3	60S ribosomal protein L26-like 1	1.94	Up	RPL26L1	32.4	17.256	4.0425	4	5	1	2	2	5	5	1	1	39391000	20305000	1.32	0.68
Q9Y244	Proteasome maturation protein	1.587	Up	POMP	22	15.789	4.5619	4	2	2	2	2	2	2	2	2	7380700	4650700	1.227	0.773
Q9Y295	Developmentally-regulated GTP-binding protein 1	0.628	Down	DRG1	15	40.542	21.087	11	5	5	6	5	5	5	5	5	35362000	56349000	0.771	1.229
Q9Y2B0	Protein canopy homolog 2	1.529	Up	CNPY2	13.2	20.652	8.2723	8	2	2	4	4	2	2	2	2	141040000	92229000	1.209	0.791
Q9Y2R4	Probable ATP-dependent RNA helicase DDX52	0.665	Down	DDX52	7.3	67.497	25.207	8	3	3	4	4	3	3	3	3	24088000	36224000	0.799	1.201
Q9Y2Z4	"Tyrosine--tRNA ligase, mitochondrial"	0.622	Down	YARS2	9.9	53.198	30.61	8	4	4	3	5	3	4	3	4	15215000	24446000	0.767	1.233
Q9Y312	Protein AAR2 homolog	0.554	Down	AAR2	6	43.472	5.6469	3	2	2	1	2	2	2	2	2	4383400	7906100	0.713	1.287
Q9Y333	U6 snRNA-associated Sm-like protein LSm2	0.619	Down	LSM2	20	10.834	16.348	5	1	1	3	2	1	1	1	1	19203000	31028000	0.765	1.235
Q9Y4H2	Insulin receptor substrate 2	1.783	Up	IRS2	2.7	137.33	2.0021	3	2	2	1	2	2	2	2	2	5000100	2803800	1.281	0.719
Q9Y4X5	E3 ubiquitin-protein ligase ARIH1	2.054	Up	ARIH1	9.5	64.117	24.325	6	4	4	3	3	3	4	3	4	18783000	9143700	1.345	0.655
Q9Y5J5	Pleckstrin homology-like domain family A member 3	0.596	Down	PHLDA3	14.2	13.891	3.6468	2	2	2	0	2	2	2	2	2	5442300	9130100	0.747	1.253
Q9Y618	Nuclear receptor corepressor 2	0.623	Down	NCOR2	2	274.8	12.547	4	3	3	2	2	3	2	3	2	6275900	10081000	0.767	1.233
Q9Y662	Heparan sulfate glucosamine 3-O-sulfotransferase 3B1	2.401	Up	HS3ST3B1	6.4	43.324	1.3783	3	2	2	2	1	2	2	2	2	15358000	6396100	1.412	0.588

## Sheet: SIvsSN_Qall_protein_list
Protein accession	Protein description	Gene name	MV [Da]	SI/SN Ratio	Regulated Type
Q7Z569	BRCA1-associated protein	BRAP	67.304	0.483	Q1	Q1(0~0.5)	23
O43852	Calumenin	CALU	37.106	0.479	Q1	Q2(0.5~0.67)	132
Q6PK04	Coiled-coil domain-containing protein 137	CCDC137	33.231	0.291	Q1	Q3(1.5~2)	95
P09923	Intestinal-type alkaline phosphatase	ALPI	56.811	0.479	Q1	Q4(>2)	17
Q9NWV4	UPF0587 protein C1orf123	C1orf123	18.048	0.476	Q1
Q9HC07	Transmembrane protein 165	TMEM165	34.905	0.424	Q1
O95197	Reticulon-3	RTN3	112.61	0.499	Q1
Q15004	PCNA-associated factor	PCLAF	11.986	0.354	Q1
P62273	40S ribosomal protein S29	RPS29	6.6767	0.238	Q1
Q03405	Urokinase plasminogen activator surface receptor	PLAUR	36.978	0.36	Q1
Q5T8P6	RNA-binding protein 26	RBM26	113.6	0.48	Q1
P53350	Serine/threonine-protein kinase PLK1	PLK1	68.254	0.4	Q1
Q56UQ5	TPT1-like protein	---	15.757	0.447	Q1
O14548	Cytochrome c oxidase subunit 7A-related protein, mitochondrial	COX7A2L	12.615	0.486	Q1
P49711	Transcriptional repressor CTCF	CTCF	82.785	0.447	Q1
P08574	Cytochrome c1, heme protein, mitochondrial	CYC1	35.422	0.488	Q1
Q8WVQ1	Soluble calcium-activated nucleotidase 1	CANT1	44.839	0.422	Q1
Q9BVL2	Nucleoporin p58/p45	NUP58	60.896	0.461	Q1
Q14181	DNA polymerase alpha subunit B	POLA2	65.947	0.499	Q1
P34949	Mannose-6-phosphate isomerase	MPI	46.655	0.493	Q1
Q96IZ0	PRKC apoptosis WT1 regulator protein	PAWR	36.567	0.427	Q1
Q8N5N7	39S ribosomal protein L50, mitochondrial	MRPL50	18.325	0.424	Q1
A6NDU8	UPF0600 protein C5orf51	C5orf51	33.62	0.471	Q1
Q86TB9	Protein PAT1 homolog 1	PATL1	86.849	0.638	Q2
Q9BZX2	Uridine-cytidine kinase 2	UCK2	29.299	0.598	Q2
Q9UBF2	Coatomer subunit gamma-2	COPG2	97.621	0.663	Q2
P06756	Integrin alpha-V	ITGAV	116.04	0.646	Q2
Q01581	Hydroxymethylglutaryl-CoA synthase, cytoplasmic	HMGCS1	57.293	0.607	Q2
Q8IUR0	Trafficking protein particle complex subunit 5	TRAPPC5	20.783	0.665	Q2
Q6UX04	Peptidyl-prolyl cis-trans isomerase CWC27 homolog	CWC27	53.846	0.648	Q2
Q9BQ95	Evolutionarily conserved signaling intermediate in Toll pathway, mitochondrial	ECSIT	49.148	0.511	Q2
Q9Y618	Nuclear receptor corepressor 2	NCOR2	274.8	0.623	Q2
P08708	40S ribosomal protein S17	RPS17	15.55	0.581	Q2
P04818	Thymidylate synthase	TYMS	35.716	0.65	Q2
Q9H6X2	Anthrax toxin receptor 1	ANTXR1	62.788	0.623	Q2
Q9NRG0	Chromatin accessibility complex protein 1	CHRAC1	14.71	0.651	Q2
P13995	Bifunctional methylenetetrahydrofolate dehydrogenase/cyclohydrolase, mitochondrial	MTHFD2	37.895	0.66	Q2
O95295	SNARE-associated protein Snapin	SNAPIN	14.874	0.656	Q2
Q86UE4	Protein LYRIC	MTDH	63.836	0.553	Q2
Q96E29	Transcription termination factor 3, mitochondrial	MTERF3	47.971	0.629	Q2
Q96JB2	Conserved oligomeric Golgi complex subunit 3	COG3	94.095	0.638	Q2
Q9NRY5	Protein FAM114A2	FAM114A2	55.468	0.648	Q2
P53680	AP-2 complex subunit sigma	AP2S1	17.018	0.632	Q2
Q8IWS0	PHD finger protein 6	PHF6	41.29	0.513	Q2
O00505	Importin subunit alpha-4	KPNA3	57.81	0.607	Q2
P52565	Rho GDP-dissociation inhibitor 1	ARHGDIA	23.207	0.647	Q2
Q15758	Neutral amino acid transporter B(0)	SLC1A5	56.598	0.541	Q2
Q9NZ63	Telomere length and silencing protein 1 homolog	C9orf78	33.688	0.505	Q2
P60059	Protein transport protein Sec61 subunit gamma	SEC61G	7.7412	0.655	Q2
P62937	Peptidyl-prolyl cis-trans isomerase A	PPIA	18.012	0.61	Q2
Q13643	Four and a half LIM domains protein 3	FHL3	31.192	0.608	Q2
P11388	DNA topoisomerase 2-alpha	TOP2A	174.38	0.593	Q2
P46734	Dual specificity mitogen-activated protein kinase kinase 3	MAP2K3	39.318	0.64	Q2
Q8NHQ9	ATP-dependent RNA helicase DDX55	DDX55	68.546	0.579	Q2
Q8WUD4	Coiled-coil domain-containing protein 12	CCDC12	19.181	0.648	Q2
O15213	WD repeat-containing protein 46	WDR46	68.07	0.663	Q2
O75175	CCR4-NOT transcription complex subunit 3	CNOT3	81.871	0.647	Q2
Q6ZSJ8	Uncharacterized protein C1orf122	C1orf122	11.471	0.582	Q2
Q14146	Unhealthy ribosome biogenesis protein 2 homolog	URB2	170.54	0.594	Q2
Q9Y333	U6 snRNA-associated Sm-like protein LSm2	LSM2	10.834	0.619	Q2
O75351	Vacuolar protein sorting-associated protein 4B	VPS4B	49.301	0.549	Q2
Q6GMV2	SET and MYND domain-containing protein 5	SMYD5	47.34	0.57	Q2
O95400	CD2 antigen cytoplasmic tail-binding protein 2	CD2BP2	37.646	0.634	Q2
Q9NXC5	GATOR complex protein MIOS	MIOS	98.583	0.586	Q2
Q99943	1-acyl-sn-glycerol-3-phosphate acyltransferase alpha	AGPAT1	31.716	0.583	Q2
Q9NX40	OCIA domain-containing protein 1	OCIAD1	27.626	0.593	Q2
Q9Y2R4	Probable ATP-dependent RNA helicase DDX52	DDX52	67.497	0.665	Q2
Q8NEJ9	Neuroguidin	NGDN	35.894	0.635	Q2
Q99426	Tubulin-folding cofactor B	TBCB	27.325	0.579	Q2
Q01844	RNA-binding protein EWS	EWSR1	68.477	0.641	Q2
Q5T6F2	Ubiquitin-associated protein 2	UBAP2	117.11	0.664	Q2
Q9NPQ8	Synembryn-A	RIC8A	59.709	0.587	Q2
Q5BJF2	Sigma intracellular receptor 2	TMEM97	20.848	0.663	Q2
P62263	40S ribosomal protein S14	RPS14	16.273	0.518	Q2
O43159	Ribosomal RNA-processing protein 8	RRP8	50.714	0.658	Q2
Q9BZH6	WD repeat-containing protein 11	WDR11	136.68	0.661	Q2
Q8IYB3	Serine/arginine repetitive matrix protein 1	SRRM1	102.33	0.624	Q2
Q9UBU8	Mortality factor 4-like protein 1	MORF4L1	41.473	0.646	Q2
P35251	Replication factor C subunit 1	RFC1	128.25	0.6	Q2
Q13952	Nuclear transcription factor Y subunit gamma	NFYC	50.302	0.626	Q2
O14732	Inositol monophosphatase 2	IMPA2	64.369	0.514	Q2
Q96C01	Protein FAM136A	FAM136A	15.641	0.553	Q2
O95801	Tetratricopeptide repeat protein 4	TTC4	44.678	0.582	Q2
Q9NXH9	tRNA (guanine(26)-N(2))-dimethyltransferase	TRMT1	72.233	0.645	Q2
Q9H3Q1	Cdc42 effector protein 4	CDC42EP4	37.979	0.58	Q2
Q96GC5	39S ribosomal protein L48, mitochondrial	MRPL48	23.934	0.618	Q2
Q8NBX0	Saccharopine dehydrogenase-like oxidoreductase	SCCPDH	47.151	0.587	Q2
Q5UIP0	Telomere-associated protein RIF1	RIF1	274.46	0.632	Q2
P19388	DNA-directed RNA polymerases I, II, and III subunit RPABC1	POLR2E	24.551	0.626	Q2
Q16850	Lanosterol 14-alpha demethylase	CYP51A1	56.805	0.62	Q2
P42695	Condensin-2 complex subunit D3	NCAPD3	168.89	0.647	Q2
Q92922	SWI/SNF complex subunit SMARCC1	SMARCC1	122.87	0.627	Q2
P82663	28S ribosomal protein S25, mitochondrial	MRPS25	20.116	0.587	Q2
P29317	Ephrin type-A receptor 2	EPHA2	108.27	0.644	Q2
Q9Y295	Developmentally-regulated GTP-binding protein 1	DRG1	40.542	0.628	Q2
P49406	39S ribosomal protein L19, mitochondrial	MRPL19	33.535	0.59	Q2
Q92917	G-patch domain and KOW motifs-containing protein	GPKOW	52.228	0.624	Q2
Q9NZW5	MAGUK p55 subfamily member 6	MPP6	61.116	0.649	Q2
Q9UHW9	Solute carrier family 12 member 6	SLC12A6	127.62	0.619	Q2
O75477	Erlin-1	ERLIN1	38.925	0.6	Q2
Q969G3	SWI/SNF-related matrix-associated actin-dependent regulator of chromatin subfamily E member 1	SMARCE1	46.649	0.654	Q2
P40121	Macrophage-capping protein	CAPG	38.498	0.665	Q2
P61923	Coatomer subunit zeta-1	COPZ1	20.198	0.568	Q2
P62306	Small nuclear ribonucleoprotein F	SNRPF	9.7251	0.577	Q2
Q8N257	Histone H2B type 3-B	HIST3H2BB	13.908	0.547	Q2
Q641Q2	WASH complex subunit 2A	WASHC2A	147.18	0.591	Q2
Q8WWC4	m-AAA protease-interacting protein 1, mitochondrial	MAIP1	32.544	0.586	Q2
P00374	Dihydrofolate reductase	DHFR	21.452	0.643	Q2
P46199	Translation initiation factor IF-2, mitochondrial	MTIF2	81.316	0.639	Q2
Q7Z2W9	39S ribosomal protein L21, mitochondrial	MRPL21	22.814	0.627	Q2
P62191	26S proteasome regulatory subunit 4	PSMC1	49.184	0.649	Q2
Q86U38	Nucleolar protein 9	NOP9	69.437	0.651	Q2
Q17RY6	Lymphocyte antigen 6K	LY6K	18.673	0.66	Q2
Q86WA8	Lon protease homolog 2, peroxisomal	LONP2	94.615	0.609	Q2
Q9HB71	Calcyclin-binding protein	CACYBP	26.21	0.666	Q2
P03928	ATP synthase protein 8	MT-ATP8	7.9916	0.661	Q2
Q5VV42	Threonylcarbamoyladenosine tRNA methylthiotransferase	CDKAL1	65.111	0.512	Q2
Q9BZI7	Regulator of nonsense transcripts 3B	UPF3B	57.761	0.644	Q2
P39019	40S ribosomal protein S19	RPS19	16.06	0.528	Q2
Q8WVB6	Chromosome transmission fidelity protein 18 homolog	CHTF18	107.38	0.595	Q2
Q5T5U3	Rho GTPase-activating protein 21	ARHGAP21	217.33	0.598	Q2
Q96K37	Solute carrier family 35 member E1	SLC35E1	44.772	0.562	Q2
Q9Y2Z4	Tyrosine--tRNA ligase, mitochondrial	YARS2	53.198	0.622	Q2
Q86UK7	E3 ubiquitin-protein ligase ZNF598	ZNF598	98.636	0.653	Q2
Q9H0U3	Magnesium transporter protein 1	MAGT1	38.036	0.596	Q2
Q9UIG0	Tyrosine-protein kinase BAZ1B	BAZ1B	170.9	0.586	Q2
O15514	DNA-directed RNA polymerase II subunit RPB4	POLR2D	16.311	0.664	Q2
Q9Y312	Protein AAR2 homolog	AAR2	43.472	0.554	Q2
Q01628	Interferon-induced transmembrane protein 3	IFITM3	14.632	0.548	Q2
Q13685	Angio-associated migratory cell protein	AAMP	46.75	0.662	Q2
Q92620	Pre-mRNA-splicing factor ATP-dependent RNA helicase PRP16	DHX38	140.5	0.647	Q2
Q13501	Sequestosome-1	SQSTM1	47.687	0.615	Q2
Q9NRX1	RNA-binding protein PNO1	PNO1	27.924	0.645	Q2
P08572	Collagen alpha-2(IV) chain	COL4A2	167.55	0.5	Q2
O15294	UDP-N-acetylglucosamine--peptide N-acetylglucosaminyltransferase 110 kDa subunit	OGT	116.92	0.646	Q2
Q6NUM9	All-trans-retinol 13,14-reductase	RETSAT	66.819	0.644	Q2
Q14192	Four and a half LIM domains protein 2	FHL2	32.193	0.627	Q2
Q9NPH3	Interleukin-1 receptor accessory protein	IL1RAP	65.418	0.587	Q2
Q5T3F8	CSC1-like protein 2	TMEM63B	94.957	0.651	Q2
P05141	ADP/ATP translocase 2	SLC25A5	32.852	0.652	Q2
P61803	Dolichyl-diphosphooligosaccharide--protein glycosyltransferase subunit DAD1	DAD1	12.497	0.641	Q2
P09669	Cytochrome c oxidase subunit 6C	COX6C	8.7813	0.519	Q2
Q9Y5J5	Pleckstrin homology-like domain family A member 3	PHLDA3	13.891	0.596	Q2
Q2TAL8	Glutamine-rich protein 1	QRICH1	86.435	0.641	Q2
Q13616	Cullin-1	CUL1	89.677	0.646	Q2
O95352	Ubiquitin-like modifier-activating enzyme ATG7	ATG7	77.959	0.63	Q2
P21926	CD9 antigen	CD9	25.416	0.562	Q2
Q5TCZ1	SH3 and PX domain-containing protein 2A	SH3PXD2A	125.29	0.598	Q2
P41567	Eukaryotic translation initiation factor 1	EIF1	12.732	0.581	Q2
Q92734	Protein TFG	TFG	43.447	0.575	Q2
Q8NHH9	Atlastin-2	ATL2	66.228	0.615	Q2
P33240	Cleavage stimulation factor subunit 2	CSTF2	60.959	0.62	Q2
Q9NPD8	Ubiquitin-conjugating enzyme E2 T	UBE2T	22.521	0.612	Q2
Q96G21	U3 small nucleolar ribonucleoprotein protein IMP4	IMP4	33.756	0.611	Q2
Q9UBB9	Tuftelin-interacting protein 11	TFIP11	96.819	0.627	Q2
P28074	Proteasome subunit beta type-5	PSMB5	28.48	1.515	Q3
Q8IZ69	tRNA (uracil-5-)-methyltransferase homolog A	TRMT2A	68.725	1.514	Q3
Q13243	Serine/arginine-rich splicing factor 5	SRSF5	31.263	1.633	Q3
O14773	Tripeptidyl-peptidase 1	TPP1	61.247	1.915	Q3
P50238	Cysteine-rich protein 1	CRIP1	8.5328	1.557	Q3
Q00688	Peptidyl-prolyl cis-trans isomerase FKBP3	FKBP3	25.177	1.542	Q3
Q99536	Synaptic vesicle membrane protein VAT-1 homolog	VAT1	41.92	1.529	Q3
Q6ZS17	Rho family-interacting cell polarization regulator 1	RIPOR1	132.31	1.601	Q3
P68363	Tubulin alpha-1B chain	TUBA1B	50.151	1.545	Q3
P49721	Proteasome subunit beta type-2	PSMB2	22.836	1.543	Q3
Q5TA45	Integrator complex subunit 11	INTS11	67.662	1.522	Q3
P21281	V-type proton ATPase subunit B, brain isoform	ATP6V1B2	56.5	1.777	Q3
P78316	Nucleolar protein 14	NOP14	97.667	1.807	Q3
Q9NZT2	Opioid growth factor receptor	OGFR	73.324	1.771	Q3
P14324	Farnesyl pyrophosphate synthase	FDPS	48.275	1.513	Q3
Q13769	THO complex subunit 5 homolog	THOC5	78.507	1.563	Q3
Q9H8Y5	Ankyrin repeat and zinc finger domain-containing protein 1	ANKZF1	80.926	1.585	Q3
O95721	Synaptosomal-associated protein 29	SNAP29	28.97	1.859	Q3
Q16543	Hsp90 co-chaperone Cdc37	CDC37	44.468	1.517	Q3
O14561	Acyl carrier protein, mitochondrial	NDUFAB1	17.417	1.997	Q3
P18615	Negative elongation factor E	NELFE	43.239	1.584	Q3
Q96BM9	ADP-ribosylation factor-like protein 8A	ARL8A	21.416	1.679	Q3
P15927	Replication protein A 32 kDa subunit	RPA2	29.247	1.579	Q3
Q96JJ7	Protein disulfide-isomerase TMX3	TMX3	51.871	1.625	Q3
Q676U5	Autophagy-related protein 16-1	ATG16L1	68.264	1.598	Q3
O95881	Thioredoxin domain-containing protein 12	TXNDC12	19.206	1.673	Q3
P78310	Coxsackievirus and adenovirus receptor	CXADR	40.029	1.506	Q3
Q8NB49	Phospholipid-transporting ATPase IG	ATP11C	129.48	1.736	Q3
P63220	40S ribosomal protein S21	RPS21	9.1113	1.817	Q3
Q9BPX5	Actin-related protein 2/3 complex subunit 5-like protein	ARPC5L	16.941	1.571	Q3
O14745	Na(+)/H(+) exchange regulatory cofactor NHE-RF1	SLC9A3R1	38.868	1.796	Q3
Q92547	DNA topoisomerase 2-binding protein 1	TOPBP1	170.68	1.642	Q3
O95139	NADH dehydrogenase [ubiquinone] 1 beta subcomplex subunit 6	NDUFB6	15.489	1.631	Q3
P49773	Histidine triad nucleotide-binding protein 1	HINT1	13.802	1.682	Q3
Q92530	Proteasome inhibitor PI31 subunit	PSMF1	29.816	1.746	Q3
Q9UNX3	60S ribosomal protein L26-like 1	RPL26L1	17.256	1.94	Q3
O75417	DNA polymerase theta	POLQ	289.62	1.599	Q3
Q8TBB5	Kelch domain-containing protein 4	KLHDC4	57.891	1.635	Q3
P26885	Peptidyl-prolyl cis-trans isomerase FKBP2	FKBP2	15.649	1.587	Q3
Q99878	Histone H2A type 1-J	HIST1H2AJ	13.936	1.846	Q3
O75607	Nucleoplasmin-3	NPM3	19.343	1.582	Q3
P67809	Nuclease-sensitive element-binding protein 1	YBX1	35.924	1.928	Q3
Q92597	Protein NDRG1	NDRG1	42.835	1.975	Q3
P26447	Protein S100-A4	S100A4	11.728	1.904	Q3
P62899	60S ribosomal protein L31	RPL31	14.463	1.911	Q3
Q15643	Thyroid receptor-interacting protein 11	TRIP11	227.58	1.645	Q3
Q96F86	Enhancer of mRNA-decapping protein 3	EDC3	56.077	1.627	Q3
O15084	Serine/threonine-protein phosphatase 6 regulatory ankyrin repeat subunit A	ANKRD28	112.96	1.518	Q3
Q9H9Y2	Ribosome production factor 1	RPF1	40.11	1.582	Q3
Q86VM9	Zinc finger CCCH domain-containing protein 18	ZC3H18	106.38	1.568	Q3
P32929	Cystathionine gamma-lyase	CTH	44.508	1.63	Q3
Q9BWJ5	Splicing factor 3B subunit 5	SF3B5	10.135	1.694	Q3
Q15363	Transmembrane emp24 domain-containing protein 2	TMED2	22.761	1.837	Q3
P13987	CD59 glycoprotein	CD59	14.177	1.744	Q3
O75600	2-amino-3-ketobutyrate coenzyme A ligase, mitochondrial	GCAT	45.285	1.662	Q3
P19838	Nuclear factor NF-kappa-B p105 subunit	NFKB1	105.35	1.551	Q3
Q14118	Dystroglycan	DAG1	97.44	1.714	Q3
Q16563	Synaptophysin-like protein 1	SYPL1	28.565	1.742	Q3
Q96DI7	U5 small nuclear ribonucleoprotein 40 kDa protein	SNRNP40	39.31	1.508	Q3
Q9Y2B0	Protein canopy homolog 2	CNPY2	20.652	1.529	Q3
P30044	Peroxiredoxin-5, mitochondrial	PRDX5	22.086	1.581	Q3
Q9UI10	Translation initiation factor eIF-2B subunit delta	EIF2B4	57.557	1.677	Q3
Q03135	Caveolin-1	CAV1	20.471	1.521	Q3
Q16774	Guanylate kinase	GUK1	21.725	1.586	Q3
P62917	60S ribosomal protein L8	RPL8	28.024	1.879	Q3
O95834	Echinoderm microtubule-associated protein-like 2	EML2	70.678	1.708	Q3
Q8WU10	Pyridine nucleotide-disulfide oxidoreductase domain-containing protein 1	PYROXD1	55.792	1.731	Q3
Q9P2B4	CTTNBP2 N-terminal-like protein	CTTNBP2NL	70.157	1.546	Q3
Q53H82	Endoribonuclease LACTB2	LACTB2	32.805	1.501	Q3
Q9UHY1	Nuclear receptor-binding protein	NRBP1	59.844	1.877	Q3
Q01130	Serine/arginine-rich splicing factor 2	SRSF2	25.476	1.637	Q3
Q00613	Heat shock factor protein 1	HSF1	57.26	1.539	Q3
Q6NZY4	Zinc finger CCHC domain-containing protein 8	ZCCHC8	78.576	1.83	Q3
P43034	Platelet-activating factor acetylhydrolase IB subunit alpha	PAFAH1B1	46.637	1.554	Q3
O00273	DNA fragmentation factor subunit alpha	DFFA	36.521	1.7	Q3
Q53EL6	Programmed cell death protein 4	PDCD4	51.735	1.6	Q3
Q15750	TGF-beta-activated kinase 1 and MAP3K7-binding protein 1	TAB1	54.643	1.823	Q3
P68036	Ubiquitin-conjugating enzyme E2 L3	UBE2L3	17.861	1.854	Q3
P14174	Macrophage migration inhibitory factor	MIF	12.476	1.706	Q3
Q13464	Rho-associated protein kinase 1	ROCK1	158.17	1.656	Q3
P05387	60S acidic ribosomal protein P2	RPLP2	11.665	1.514	Q3
Q32P44	Echinoderm microtubule-associated protein-like 3	EML3	95.196	1.624	Q3
P39656	Dolichyl-diphosphooligosaccharide--protein glycosyltransferase 48 kDa subunit	DDOST	50.8	1.507	Q3
Q9UKF6	Cleavage and polyadenylation specificity factor subunit 3	CPSF3	77.485	1.598	Q3
Q9H0U4	Ras-related protein Rab-1B	RAB1B	22.171	1.578	Q3
O60341	Lysine-specific histone demethylase 1A	KDM1A	92.902	1.517	Q3
Q9Y244	Proteasome maturation protein	POMP	15.789	1.587	Q3
P55081	Microfibrillar-associated protein 1	MFAP1	51.958	1.592	Q3
Q9GZU8	Protein FAM192A	FAM192A	28.912	1.974	Q3
P62834	Ras-related protein Rap-1A	RAP1A	20.987	1.573	Q3
O15427	Monocarboxylate transporter 4	SLC16A3	49.469	1.984	Q3
Q9NNW7	Thioredoxin reductase 2, mitochondrial	TXNRD2	56.506	1.652	Q3
Q9BXR0	Queuine tRNA-ribosyltransferase catalytic subunit 1	QTRT1	44.047	1.742	Q3
P0DN76	Splicing factor U2AF 35 kDa subunit-like protein	U2AF1L5	27.872	1.677	Q3
Q9Y4H2	Insulin receptor substrate 2	IRS2	137.33	1.783	Q3
Q8WVJ2	NudC domain-containing protein 2	NUDCD2	17.676	2.062	Q4
Q6YHU6	Thyroid adenoma-associated protein	THADA	219.6	2.379	Q4
Q9Y4X5	E3 ubiquitin-protein ligase ARIH1	ARIH1	64.117	2.054	Q4
P40692	DNA mismatch repair protein Mlh1	MLH1	84.6	2.387	Q4
Q6QNY1	Biogenesis of lysosome-related organelles complex 1 subunit 2	BLOC1S2	15.961	7.292	Q4
Q9UFN0	Protein NipSnap homolog 3A	NIPSNAP3A	28.466	2.181	Q4
Q01105	Protein SET	SET	33.488	2.194	Q4
Q969H8	Myeloid-derived growth factor	MYDGF	18.795	2.807	Q4
Q9Y662	Heparan sulfate glucosamine 3-O-sulfotransferase 3B1	HS3ST3B1	43.324	2.401	Q4
Q71UI9	Histone H2A.V	H2AFV	13.509	2.308	Q4
O95633	Follistatin-related protein 3	FSTL3	27.663	2.216	Q4
P10599	Thioredoxin	TXN	11.737	6.149	Q4
P62861	40S ribosomal protein S30	FAU	6.6478	2.166	Q4
Q9BRQ8	Apoptosis-inducing factor 2	AIFM2	40.526	2.106	Q4
P34931	Heat shock 70 kDa protein 1-like	HSPA1L	70.374	2.016	Q4
P08134	Rho-related GTP-binding protein RhoC	RHOC	22.006	2.38	Q4
O15541	RING finger protein 113A	RNF113A	38.787	2.163	Q4
Q8NC54	Keratinocyte-associated transmembrane protein 2	KCT2	29.234
Q5ZPR3	CD276 antigen	CD276	57.235	0.786
P55809	Succinyl-CoA:3-ketoacid coenzyme A transferase 1, mitochondrial	OXCT1	56.157	1.184
P09651	Heterogeneous nuclear ribonucleoprotein A1	HNRNPA1	38.746	1.192
Q96EY1	DnaJ homolog subfamily A member 3, mitochondrial	DNAJA3	52.488	0.868
Q9P021	Cysteine-rich PDZ-binding protein	CRIPT	11.216
Q9P2P6	StAR-related lipid transfer protein 9	STARD9	516.34
O60443	Gasdermin-E	GSDME	54.554	1.197
O43865	S-adenosylhomocysteine hydrolase-like protein 1	AHCYL1	58.951	1
P49848	Transcription initiation factor TFIID subunit 6	TAF6	72.668
P05388	60S acidic ribosomal protein P0	RPLP0	34.273	1.126
O43292	Glycosylphosphatidylinositol anchor attachment 1 protein	GPAA1	67.622	0.705
Q9Y5R8	Trafficking protein particle complex subunit 1	TRAPPC1	16.831
Q5JTD0	Tight junction-associated protein 1	TJAP1	61.82
Q9H3S7	Tyrosine-protein phosphatase non-receptor type 23	PTPN23	178.97
Q99933	BAG family molecular chaperone regulator 1	BAG1	38.778	0.871
P14868	Aspartate--tRNA ligase, cytoplasmic	DARS	57.136	1.313
P29992	Guanine nucleotide-binding protein subunit alpha-11	GNA11	42.123	0.883
Q96BW9	Phosphatidate cytidylyltransferase, mitochondrial	TAMM41	51.066
Q08378	Golgin subfamily A member 3	GOLGA3	167.35	1.315
Q9Y3A4	Ribosomal RNA-processing protein 7 homolog A	RRP7A	32.334	0.767
Q8IXL7	Methionine-R-sulfoxide reductase B3	MSRB3	20.702
Q5RI15	Cytochrome c oxidase assembly protein COX20, mitochondrial	COX20	13.291
P49327	Fatty acid synthase	FASN	273.42	1.148
O60306	RNA helicase aquarius	AQR	171.29	0.965
Q6P3X3	Tetratricopeptide repeat protein 27	TTC27	96.631	0.704
Q9H974	Queuine tRNA-ribosyltransferase accessory subunit 2	QTRT2	46.712
Q8NCL4	Polypeptide N-acetylgalactosaminyltransferase 6	GALNT6	71.158
Q9UPN4	Centrosomal protein of 131 kDa	CEP131	122.15
O95159	Zinc finger protein-like 1	ZFPL1	34.114
Q9BQ69	O-acetyl-ADP-ribose deacetylase MACROD1	MACROD1	35.505
Q96GX5	Serine/threonine-protein kinase greatwall	MASTL	97.318
Q14134	Tripartite motif-containing protein 29	TRIM29	65.834	1.013
P18084	Integrin beta-5	ITGB5	88.053
Q9UK45	U6 snRNA-associated Sm-like protein LSm7	LSM7	11.602
Q16181	Septin-7	2018-09-07	50.679	1.048
Q13144	Translation initiation factor eIF-2B subunit epsilon	EIF2B5	80.379	1.096
O00764	Pyridoxal kinase	PDXK	35.102	1.036
Q6L8Q7	2',5'-phosphodiesterase 12	PDE12	67.351	0.874
O95070	Protein YIF1A	YIF1A	32.011	0.94
Q9Y5Y2	Cytosolic Fe-S cluster assembly factor NUBP2	NUBP2	28.825	1.465
Q86XA9	HEAT repeat-containing protein 5A	HEATR5A	222
P00403	Cytochrome c oxidase subunit 2	MT-CO2	25.565	0.7
O75533	Splicing factor 3B subunit 1	SF3B1	145.83	0.897
Q63HN8	E3 ubiquitin-protein ligase RNF213	RNF213	591.4
P00441	Superoxide dismutase [Cu-Zn]	SOD1	15.936	1.308
O95297	Myelin protein zero-like protein 1	MPZL1	29.082
O60925	Prefoldin subunit 1	PFDN1	14.21	1.451
O75306	NADH dehydrogenase [ubiquinone] iron-sulfur protein 2, mitochondrial	NDUFS2	52.545	0.914
Q9H7N4	Splicing factor, arginine/serine-rich 19	SCAF1	139.27	0.984
Q9UIC8	Leucine carboxyl methyltransferase 1	LCMT1	38.379
Q9Y2H6	Fibronectin type-III domain-containing protein 3A	FNDC3A	131.85	0.912
Q9UNM6	26S proteasome non-ATPase regulatory subunit 13	PSMD13	42.945	1.296
P09874	Poly [ADP-ribose] polymerase 1	PARP1	113.08	0.919
Q99832	T-complex protein 1 subunit eta	CCT7	59.366	0.973
Q15648	Mediator of RNA polymerase II transcription subunit 1	MED1	168.48	0.968
P78524	Suppression of tumorigenicity 5 protein	ST5	126.48
P49427	Ubiquitin-conjugating enzyme E2 R1	CDC34	26.736
Q12962	Transcription initiation factor TFIID subunit 10	TAF10	21.711	1.179
Q15813	Tubulin-specific chaperone E	TBCE	59.345	0.671
Q99460	26S proteasome non-ATPase regulatory subunit 1	PSMD1	105.84	1.158
Q96BD5	PHD finger protein 21A	PHF21A	74.853
Q14919	Dr1-associated corepressor	DRAP1	22.35
Q9Y291	28S ribosomal protein S33, mitochondrial	MRPS33	12.629	0.991
P61247	40S ribosomal protein S3a	RPS3A	29.945	0.95
O14757	Serine/threonine-protein kinase Chk1	CHEK1	54.433
Q9HD67	Unconventional myosin-X	MYO10	237.34
Q7Z4Q2	HEAT repeat-containing protein 3	HEATR3	74.582	0.97
Q9NTI5	Sister chromatid cohesion protein PDS5 homolog B	PDS5B	164.67	0.833
Q6NUQ4	Transmembrane protein 214	TMEM214	77.15	0.804
P49585	Choline-phosphate cytidylyltransferase A	PCYT1A	41.731
O14981	TATA-binding protein-associated factor 172	BTAF1	206.89	0.983
P82675	28S ribosomal protein S5, mitochondrial	MRPS5	48.006	0.707
Q8N999	Uncharacterized protein C12orf29	C12orf29	37.49	0.978
Q13601	KRR1 small subunit processome component homolog	KRR1	43.664	0.799
Q9Y6R0	Numb-like protein	NUMBL	64.891	0.892
Q8TBC4	NEDD8-activating enzyme E1 catalytic subunit	UBA3	51.852	0.907
Q9H3K2	Growth hormone-inducible transmembrane protein	GHITM	37.205
Q7Z392	Trafficking protein particle complex subunit 11	TRAPPC11	128.88
Q15427	Splicing factor 3B subunit 4	SF3B4	44.385
P42765	3-ketoacyl-CoA thiolase, mitochondrial	ACAA2	41.924	1.177
Q9NQS7	Inner centromere protein	INCENP	105.43
Q8IV50	LysM and putative peptidoglycan-binding domain-containing protein 2	LYSMD2	23.463
P51149	Ras-related protein Rab-7a	RAB7A	23.489	0.916
Q4KMP7	TBC1 domain family member 10B	TBC1D10B	87.198
O14802	DNA-directed RNA polymerase III subunit RPC1	POLR3A	155.64	0.754
P11413	Glucose-6-phosphate 1-dehydrogenase	G6PD	59.256	1.326
P06493	Cyclin-dependent kinase 1	CDK1	34.095	0.882
Q9BV20	Methylthioribose-1-phosphate isomerase	MRI1	39.149	1.02
Q15437	Protein transport protein Sec23B	SEC23B	86.478	0.905
P55036	26S proteasome non-ATPase regulatory subunit 4	PSMD4	40.736	0.89
Q6SPF0	Atherin	SAMD1	56.051
Q3ZAQ7	Vacuolar ATPase assembly integral membrane protein VMA21	VMA21	11.354
Q9Y2W2	WW domain-binding protein 11	WBP11	69.997	1.092
Q9NXX6	Non-structural maintenance of chromosomes element 4 homolog A	NSMCE4A	44.301
P62312	U6 snRNA-associated Sm-like protein LSm6	LSM6	9.1275
Q9NXF1	Testis-expressed protein 10	TEX10	105.67	1.021
O43688	Phospholipid phosphatase 2	PLPP2	32.573
Q8NBQ5	Estradiol 17-beta-dehydrogenase 11	HSD17B11	32.935	0.996
P55735	Protein SEC13 homolog	SEC13	35.54	0.68
Q9BYB4	Guanine nucleotide-binding protein subunit beta-like protein 1	GNB1L	35.618
Q9BPX6	Calcium uptake protein 1, mitochondrial	MICU1	54.351
P53041	Serine/threonine-protein phosphatase 5	PPP5C	56.878	1.011
P04920	Anion exchange protein 2	SLC4A2	137.01
Q92522	Histone H1x	H1FX	22.487	0.698
Q9P003	Protein cornichon homolog 4	CNIH4	16.093
Q9ULC4	Malignant T-cell-amplified sequence 1	MCTS1	20.555	1.299
P05198	Eukaryotic translation initiation factor 2 subunit 1	EIF2S1	36.112	0.891
Q92499	ATP-dependent RNA helicase DDX1	DDX1	82.431	0.865
Q9Y6N8	Cadherin-10	CDH10	88.45	1.261
Q13564	NEDD8-activating enzyme E1 regulatory subunit	NAE1	60.246
P05026	Sodium/potassium-transporting ATPase subunit beta-1	ATP1B1	35.061	0.997
Q8NC42	E3 ubiquitin-protein ligase RNF149	RNF149	43.164
Q9C0I1	Myotubularin-related protein 12	MTMR12	86.147
P05455	Lupus La protein	SSB	46.836	0.858
O96005	Cleft lip and palate transmembrane protein 1	CLPTM1	76.096	0.783
O94887	FERM, ARHGEF and pleckstrin domain-containing protein 2	FARP2	119.89
Q9NXV6	CDKN2A-interacting protein	CDKN2AIP	61.124	1.013
Q14145	Kelch-like ECH-associated protein 1	KEAP1	69.666	1.063
O94906	Pre-mRNA-processing factor 6	PRPF6	106.92	0.883
Q9P0I2	ER membrane protein complex subunit 3	EMC3	29.952	0.675
P51991	Heterogeneous nuclear ribonucleoprotein A3	HNRNPA3	39.594	1.113
P20851	C4b-binding protein beta chain	C4BPB	28.357
Q96GA3	Protein LTV1 homolog	LTV1	54.854	1.251
Q9H1K1	Iron-sulfur cluster assembly enzyme ISCU, mitochondrial	ISCU	17.999	0.831
Q13546	Receptor-interacting serine/threonine-protein kinase 1	RIPK1	75.93	0.924
P08195	4F2 cell-surface antigen heavy chain	SLC3A2	67.993	1.087
Q9UMX0	Ubiquilin-1	UBQLN1	62.518	0.945
P43686	26S proteasome regulatory subunit 6B	PSMC4	47.366	1.152
Q9Y3U8	60S ribosomal protein L36	RPL36	12.254	1.264
Q9UGV2	Protein NDRG3	NDRG3	41.408
P63010	AP-2 complex subunit beta	AP2B1	104.55	1.064
Q92878	DNA repair protein RAD50	RAD50	153.89	1.029
Q9H8G2	Caspase activity and apoptosis inhibitor 1	CAAP1	38.367
O60361	Putative nucleoside diphosphate kinase	NME2P1	15.529	0.762
Q14517	Protocadherin Fat 1	FAT1	506.27
Q9P2B2	Prostaglandin F2 receptor negative regulator	PTGFRN	98.555	0.8
O94979	Protein transport protein Sec31A	SEC31A	133.01	1.149
P38432	Coilin	COIL	62.608	0.756
Q9NRL2	Bromodomain adjacent to zinc finger domain protein 1A	BAZ1A	178.7
Q99700	Ataxin-2	ATXN2	140.28	1.098
Q99549	M-phase phosphoprotein 8	MPHOSPH8	97.181
Q07617	Sperm-associated antigen 1	SPAG1	103.64
Q01968	Inositol polyphosphate 5-phosphatase OCRL-1	OCRL	104.2	1.041
Q9BT17	Mitochondrial ribosome-associated GTPase 1	MTG1	37.236
Q06124	Tyrosine-protein phosphatase non-receptor type 11	PTPN11	68.436	0.979
P52564	Dual specificity mitogen-activated protein kinase kinase 6	MAP2K6	37.492	0.933
Q9Y463	Dual specificity tyrosine-phosphorylation-regulated kinase 1B	DYRK1B	69.197
Q9BZL6	Serine/threonine-protein kinase D2	PRKD2	96.721
Q4V328	GRIP1-associated protein 1	GRIPAP1	95.988	1.182
Q92626	Peroxidasin homolog	PXDN	165.27
Q10570	Cleavage and polyadenylation specificity factor subunit 1	CPSF1	160.88	0.976
O75116	Rho-associated protein kinase 2	ROCK2	160.9	0.963
O43175	D-3-phosphoglycerate dehydrogenase	PHGDH	56.65	0.996
P36871	Phosphoglucomutase-1	PGM1	61.448	0.968
Q9UQ35	Serine/arginine repetitive matrix protein 2	SRRM2	299.61	1.178
Q8NE71	ATP-binding cassette sub-family F member 1	ABCF1	95.925	1.044
O15379	Histone deacetylase 3	HDAC3	48.847
Q08209	Serine/threonine-protein phosphatase 2B catalytic subunit alpha isoform	PPP3CA	58.687	1.461
Q5VT79	Annexin A8-like protein 1	ANXA8L1	36.879	0.772
Q9UNF1	Melanoma-associated antigen D2	MAGED2	64.953	0.759
O95573	Long-chain-fatty-acid--CoA ligase 3	ACSL3	80.419	0.77
O75367	Core histone macro-H2A.1	H2AFY	39.617	1.096
P85037	Forkhead box protein K1	FOXK1	75.456	0.79
P51946	Cyclin-H	CCNH	37.643
P52732	Kinesin-like protein KIF11	KIF11	119.16	1.067
P51610	Host cell factor 1	HCFC1	208.73	1.057
O75369	Filamin-B	FLNB	278.16	1.071
P62256	Ubiquitin-conjugating enzyme E2 H	UBE2H	20.655	0.759
O94855	Protein transport protein Sec24D	SEC24D	113.01
P11021	Endoplasmic reticulum chaperone BiP	HSPA5	72.332	1.048
Q96CP2	FLYWCH family member 2	FLYWCH2	14.563	0.884
Q96AC1	Fermitin family homolog 2	FERMT2	77.86	1.08
P01130	Low-density lipoprotein receptor	LDLR	95.375	1.387
Q9HB40	Retinoid-inducible serine carboxypeptidase	SCPEP1	50.83
Q92598	Heat shock protein 105 kDa	HSPH1	96.864	1.181
Q13485	Mothers against decapentaplegic homolog 4	SMAD4	60.438
P60981	Destrin	DSTN	18.506	1.07
Q13421	Mesothelin	MSLN	68.985
Q99956	Dual specificity protein phosphatase 9	DUSP9	41.867
Q86X76	Deaminated glutathione amidase	NIT1	35.896	1.459
Q9NZJ7	Mitochondrial carrier homolog 1	MTCH1	41.544	1.2
P46934	E3 ubiquitin-protein ligase NEDD4	NEDD4	149.11
P78362	SRSF protein kinase 2	SRPK2	77.526	1.109
Q9BYD2	39S ribosomal protein L9, mitochondrial	MRPL9	30.243	0.852
Q9BXF6	Rab11 family-interacting protein 5	RAB11FIP5	70.414
Q96AB3	Isochorismatase domain-containing protein 2	ISOC2	22.337	0.776
O43504	Ragulator complex protein LAMTOR5	LAMTOR5	9.6138	0.85
P36952	Serpin B5	SERPINB5	42.1	1.137
Q04837	Single-stranded DNA-binding protein, mitochondrial	SSBP1	17.259
Q15022	Polycomb protein SUZ12	SUZ12	83.054	1.15
P31641	Sodium- and chloride-dependent taurine transporter	SLC6A6	69.829
P03915	NADH-ubiquinone oxidoreductase chain 5	MT-ND5	67.026	0.833
A2A3N6	Putative PIP5K1A and PSMD4-like protein	PIPSL	95.047	1.212
Q5U5X0	Complex III assembly factor LYRM7	LYRM7	11.955	1.207
Q9NR09	Baculoviral IAP repeat-containing protein 6	BIRC6	530.25	1.204
O15260	Surfeit locus protein 4	SURF4	30.394	0.674
Q9NPC6	Myozenin-2	MYOZ2	29.898
Q9HCS7	Pre-mRNA-splicing factor SYF1	XAB2	100.01	1.406
Q9H6R4	Nucleolar protein 6	NOL6	127.59	1.087
P84090	Enhancer of rudimentary homolog	ERH	12.259
P47985	Cytochrome b-c1 complex subunit Rieske, mitochondrial	UQCRFS1	29.668	0.997
P15374	Ubiquitin carboxyl-terminal hydrolase isozyme L3	UCHL3	26.182	0.896
Q9UKV8	Protein argonaute-2	AGO2	97.207	1.157
P51812	Ribosomal protein S6 kinase alpha-3	RPS6KA3	83.735	1.259
P55072	Transitional endoplasmic reticulum ATPase	VCP	89.321	1.109
Q99829	Copine-1	CPNE1	59.058	1.297
Q99805	Transmembrane 9 superfamily member 2	TM9SF2	75.775	1.101
Q9NYU2	UDP-glucose:glycoprotein glucosyltransferase 1	UGGT1	177.19	1.02
P31949	Protein S100-A11	S100A11	11.74	1.043
Q9Y285	Phenylalanine--tRNA ligase alpha subunit	FARSA	57.563	0.952
Q9HC36	rRNA methyltransferase 3, mitochondrial	MRM3	47.019	1.028
P61764	Syntaxin-binding protein 1	STXBP1	67.568	1.148
Q96GX9	Methylthioribulose-1-phosphate dehydratase	APIP	27.125	1.176
P33527	Multidrug resistance-associated protein 1	ABCC1	171.59	0.764
P08648	Integrin alpha-5	ITGA5	114.54	1.174
P62136	Serine/threonine-protein phosphatase PP1-alpha catalytic subunit	PPP1CA	37.512	1.055
Q92925	SWI/SNF-related matrix-associated actin-dependent regulator of chromatin subfamily D member 2	SMARCD2	58.92	1.217
Q7L014	Probable ATP-dependent RNA helicase DDX46	DDX46	117.36	1.109
Q8WUM4	Programmed cell death 6-interacting protein	PDCD6IP	96.022	1.02
Q92759	General transcription factor IIH subunit 4	GTF2H4	52.186
Q8WWM7	Ataxin-2-like protein	ATXN2L	113.37	1.061
Q15397	Pumilio homolog 3	PUM3	73.584	0.996
Q9UP95	Solute carrier family 12 member 4	SLC12A4	120.65	1.004
P49643	DNA primase large subunit	PRIM2	58.805	1.151
O60524	Nuclear export mediator factor NEMF	NEMF	122.95	0.963
Q16878	Cysteine dioxygenase type 1	CDO1	22.972
Q7LBR1	Charged multivesicular body protein 1b	CHMP1B	22.109
P04792	Heat shock protein beta-1	HSPB1	22.782	0.988
Q9NPA8	Transcription and mRNA export factor ENY2	ENY2	11.528	1.079
Q9Y2D5	A-kinase anchor protein 2	AKAP2	94.659
Q13951	Core-binding factor subunit beta	CBFB	21.508
P55795	Heterogeneous nuclear ribonucleoprotein H2	HNRNPH2	49.263	0.898
O14732	Inositol monophosphatase 2	IMPA2	31.321	1.263
Q96FW1	Ubiquitin thioesterase OTUB1	OTUB1	31.284	0.963
Q14814	Myocyte-specific enhancer factor 2D	MEF2D	55.937
Q9Y2K7	Lysine-specific demethylase 2A	KDM2A	132.79
Q5SNT2	Transmembrane protein 201	TMEM201	72.235
Q8IX90	Spindle and kinetochore-associated protein 3	SKA3	46.359
P36578	60S ribosomal protein L4	RPL4	47.697	1.366
Q9Y6A9	Signal peptidase complex subunit 1	SPCS1	11.805	0.741
P34059	N-acetylgalactosamine-6-sulfatase	GALNS	58.025
P25787	Proteasome subunit alpha type-2	PSMA2	25.898	1.378
O43837	Isocitrate dehydrogenase [NAD] subunit beta, mitochondrial	IDH3B	42.183	0.836
P50851	Lipopolysaccharide-responsive and beige-like anchor protein	LRBA	319.1	1.193
O15320	Endoplasmic reticulum export factor CTAGE5	CTAGE5	90.995
Q9P2N7	Kelch-like protein 13	KLHL13	73.867
Q86YH6	Decaprenyl-diphosphate synthase subunit 2	PDSS2	44.128
Q12888	TP53-binding protein 1	TP53BP1	213.57	0.82
Q9H492	Microtubule-associated proteins 1A/1B light chain 3A	MAP1LC3A	14.272
Q9NUQ6	SPATS2-like protein	SPATS2L	61.728	0.956
O95816	BAG family molecular chaperone regulator 2	BAG2	23.772	0.7
Q9UNN5	FAS-associated factor 1	FAF1	73.953	1.15
Q04323	UBX domain-containing protein 1	UBXN1	33.325	1.113
O43395	U4/U6 small nuclear ribonucleoprotein Prp3	PRPF3	77.528	0.743
Q9NX74	tRNA-dihydrouridine(20) synthase [NAD(P)+]-like	DUS2	55.05	1.053
P56557	Transmembrane protein 50B	TMEM50B	17.936
Q9ULX3	RNA-binding protein NOB1	NOB1	46.674	1.004
Q7Z6E9	E3 ubiquitin-protein ligase RBBP6	RBBP6	201.56	0.907
Q9UI12	V-type proton ATPase subunit H	ATP6V1H	55.882	0.764
O60869	Endothelial differentiation-related factor 1	EDF1	16.368	0.861
Q9BVJ7	Dual specificity protein phosphatase 23	DUSP23	16.588	1.045
Q92688	Acidic leucine-rich nuclear phosphoprotein 32 family member B	ANP32B	28.787	0.983
P49023	Paxillin	PXN	64.505	0.835
P23588	Eukaryotic translation initiation factor 4B	EIF4B	69.15	0.784
A8MPP1	Putative ATP-dependent RNA helicase DDX11-like protein 8	DDX11L8	101.81
Q9BW27	Nuclear pore complex protein Nup85	NUP85	75.019	0.765
Q9BSR8	Protein YIPF4	YIPF4	27.082
Q9BPX3	Condensin complex subunit 3	NCAPG	114.33	0.883
P00846	ATP synthase subunit a	MT-ATP6	24.817
Q7Z417	Nuclear fragile X mental retardation-interacting protein 2	NUFIP2	76.12	1.014
P35237	Serpin B6	SERPINB6	42.621	1.068
Q9NQW6	Anillin	ANLN	124.2	0.973
P32322	Pyrroline-5-carboxylate reductase 1, mitochondrial	PYCR1	33.36	1.088
Q9NVF7	F-box only protein 28	FBXO28	41.149
Q9ULV4	Coronin-1C	CORO1C	53.248	0.706
Q96RQ1	Endoplasmic reticulum-Golgi intermediate compartment protein 2	ERGIC2	42.548	0.865
P20674	Cytochrome c oxidase subunit 5A, mitochondrial	COX5A	16.762	1.018
P57721	Poly(rC)-binding protein 3	PCBP3	39.465
Q9Y608	Leucine-rich repeat flightless-interacting protein 2	LRRFIP2	82.17
Q53LP3	Ankyrin repeat domain-containing protein SOWAHC	SOWAHC	55.671	0.795
O75150	E3 ubiquitin-protein ligase BRE1B	RNF40	113.65	0.996
O43143	Pre-mRNA-splicing factor ATP-dependent RNA helicase DHX15	DHX15	90.932	0.901
Q6NYC1	Bifunctional arginine demethylase and lysyl-hydroxylase JMJD6	JMJD6	46.461	1.229
Q92506	Estradiol 17-beta-dehydrogenase 8	HSD17B8	26.973
Q99575	Ribonucleases P/MRP protein subunit POP1	POP1	114.71	1.005
O75506	Heat shock factor-binding protein 1	HSBP1	8.5435
Q15345	Leucine-rich repeat-containing protein 41	LRRC41	88.649	0.742
Q13228	Methanethiol oxidase	SELENBP1	52.39	1.344
Q9C0E2	Exportin-4	XPO4	130.14
Q9Y4L1	Hypoxia up-regulated protein 1	HYOU1	111.33	1.078
O95169	NADH dehydrogenase [ubiquinone] 1 beta subcomplex subunit 8, mitochondrial	NDUFB8	21.766	0.923
Q969N2	GPI transamidase component PIG-T	PIGT	65.699	0.983
P15151	Poliovirus receptor	PVR	45.302	0.921
Q14152	Eukaryotic translation initiation factor 3 subunit A	EIF3A	166.57	1.067
Q00653	Nuclear factor NF-kappa-B p100 subunit	NFKB2	96.748	1.261
P63279	SUMO-conjugating enzyme UBC9	UBE2I	18.007	0.872
Q96EL2	28S ribosomal protein S24, mitochondrial	MRPS24	19.015
Q13206	Probable ATP-dependent RNA helicase DDX10	DDX10	100.89	1.02
Q9BQ70	Transcription factor 25	TCF25	76.666	0.965
P55210	Caspase-7	CASP7	34.276
P62701	40S ribosomal protein S4, X isoform	RPS4X	29.597	0.807
P00387	NADH-cytochrome b5 reductase 3	CYB5R3	34.234	0.859
Q5T0F9	Coiled-coil and C2 domain-containing protein 1B	CC2D1B	94.223
Q96SB3	Neurabin-2	PPP1R9B	89.191
Q9BRU9	rRNA-processing protein UTP23 homolog	UTP23	28.402	0.921
P07339	Cathepsin D	CTSD	44.552	0.835
P17655	Calpain-2 catalytic subunit	CAPN2	79.994	1.044
Q15102	Platelet-activating factor acetylhydrolase IB subunit gamma	PAFAH1B3	25.734	0.97
Q96AY3	Peptidyl-prolyl cis-trans isomerase FKBP10	FKBP10	64.244	1.167
Q6ZXV5	Transmembrane and TPR repeat-containing protein 3	TMTC3	104.01	1.331
Q14566	DNA replication licensing factor MCM6	MCM6	92.888	0.882
Q9GZP9	Derlin-2	DERL2	27.567
Q13085	Acetyl-CoA carboxylase 1	ACACA	265.55	0.868
Q13442	28 kDa heat- and acid-stable phosphoprotein	PDAP1	20.63	1.084
Q9HBL7	Plasminogen receptor (KT)	PLGRKT	17.201
Q8N684	Cleavage and polyadenylation specificity factor subunit 7	CPSF7	52.049	0.705
Q86YQ8	Copine-8	CPNE8	63.107	1.023
Q14444	Caprin-1	CAPRIN1	78.365	0.927
Q14534	Squalene monooxygenase	SQLE	63.922
Q08945	FACT complex subunit SSRP1	SSRP1	81.074	1.118
P30711	Glutathione S-transferase theta-1	GSTT1	27.335
Q9Y6N1	Cytochrome c oxidase assembly protein COX11, mitochondrial	COX11	31.43	0.968
Q9H3F6	BTB/POZ domain-containing adapter for CUL3-mediated RhoA degradation protein 3	KCTD10	35.432	1.417
Q12788	Transducin beta-like protein 3	TBL3	89.034	0.86
P60006	Anaphase-promoting complex subunit 15	ANAPC15	14.281
O00743	Serine/threonine-protein phosphatase 6 catalytic subunit	PPP6C	35.144	1.329
O43314	Inositol hexakisphosphate and diphosphoinositol-pentakisphosphate kinase 2	PPIP5K2	140.41
Q9HAB3	Solute carrier family 52, riboflavin transporter, member 2	SLC52A2	45.777
Q86WR0	Coiled-coil domain-containing protein 25	CCDC25	24.479
Q69YN4	Protein virilizer homolog	VIRMA	202.02
P49137	MAP kinase-activated protein kinase 2	MAPKAPK2	45.567
O43715	TP53-regulated inhibitor of apoptosis 1	TRIAP1	8.7858
Q8WYQ5	Microprocessor complex subunit DGCR8	DGCR8	86.044
Q8WXH0	Nesprin-2	SYNE2	796.43	0.733
Q9Y314	Nitric oxide synthase-interacting protein	NOSIP	33.172	0.996
Q16555	Dihydropyrimidinase-related protein 2	DPYSL2	62.293	0.979
O00299	Chloride intracellular channel protein 1	CLIC1	26.922	1.072
Q9Y305	Acyl-coenzyme A thioesterase 9, mitochondrial	ACOT9	49.901	0.927
Q7RTS9	Dymeclin	DYM	75.935
O43251	RNA binding protein fox-1 homolog 2	RBFOX2	41.373	1.16
Q9H7D7	WD repeat-containing protein 26	WDR26	72.123
A6NHL2	Tubulin alpha chain-like 3	TUBAL3	49.908
Q9ULW0	Targeting protein for Xklp2	TPX2	85.652	0.672
Q9Y3E5	Peptidyl-tRNA hydrolase 2, mitochondrial	PTRH2	19.193	0.688
P68400	Casein kinase II subunit alpha	CSNK2A1	45.143	1.037
O00487	26S proteasome non-ATPase regulatory subunit 14	PSMD14	34.577	1.446
P08237	ATP-dependent 6-phosphofructokinase, muscle type	PFKM	85.182	1.097
Q99614	Tetratricopeptide repeat protein 1	TTC1	33.526	0.966
P46783	40S ribosomal protein S10	RPS10	18.898	0.789
Q9Y5K6	CD2-associated protein	CD2AP	71.45	1.082
Q9BXL6	Caspase recruitment domain-containing protein 14	CARD14	113.27
Q6ZSZ5	Rho guanine nucleotide exchange factor 18	ARHGEF18	130.78	0.944
Q13363	C-terminal-binding protein 1	CTBP1	47.535
P07910	Heterogeneous nuclear ribonucleoproteins C1/C2	HNRNPC	33.67	1.102
Q9BTY7	Protein HGH1 homolog	HGH1	42.129	0.835
O75131	Copine-3	CPNE3	60.13	0.993
Q9HC21	Mitochondrial thiamine pyrophosphate carrier	SLC25A19	35.511	1.153
Q8WV60	Pentatricopeptide repeat-containing protein 2, mitochondrial	PTCD2	43.967
Q8N201	Integrator complex subunit 1	INTS1	244.29
P28799	Granulins	GRN	63.544	1.074
Q8IVT2	Mitotic interactor and substrate of PLK1	MISP	75.356	1.074
Q13310	Polyadenylate-binding protein 4	PABPC4	70.782	1.069
Q5T653	39S ribosomal protein L2, mitochondrial	MRPL2	33.3	1.203
Q8NAV1	Pre-mRNA-splicing factor 38A	PRPF38A	37.476	1.155
Q12926	ELAV-like protein 2	ELAVL2	39.503	1.425
Q9HC52	Chromobox protein homolog 8	CBX8	43.395	1.049
Q96CM3	Mitochondrial RNA pseudouridine synthase RPUSD4	RPUSD4	42.205
O95140	Mitofusin-2	MFN2	86.401	0.808
Q15005	Signal peptidase complex subunit 2	SPCS2	25.003	0.734
Q96NB3	Zinc finger protein 830	ZNF830	41.998
O14578	Citron Rho-interacting kinase	CIT	231.43
A8MT70	Zinc finger B-box domain-containing protein 1	ZBBX	91.425
Q6PJG2	ELM2 and SANT domain-containing protein 1	ELMSAN1	114.99
Q9BTE1	Dynactin subunit 5	DCTN5	20.126
P15954	Cytochrome c oxidase subunit 7C, mitochondrial	COX7C	7.2454
Q13416	Origin recognition complex subunit 2	ORC2	65.971	1.157
Q92604	Acyl-CoA:lysophosphatidylglycerol acyltransferase 1	LPGAT1	43.089
Q99848	Probable rRNA-processing protein EBP2	EBNA1BP2	34.852	0.862
Q9Y5Y5	Peroxisomal membrane protein PEX16	PEX16	38.628
Q9Y5M8	Signal recognition particle receptor subunit beta	SRPRB	29.702	1.001
Q9NV06	DDB1- and CUL4-associated factor 13	DCAF13	51.402	0.972
Q96N66	Lysophospholipid acyltransferase 7	MBOAT7	52.764	0.921
Q9Y3B8	Oligoribonuclease, mitochondrial	REXO2	26.832	1.101
Q96AG4	Leucine-rich repeat-containing protein 59	LRRC59	34.93	0.815
Q16880	2-hydroxyacylsphingosine 1-beta-galactosyltransferase	UGT8	61.437
Q8NCA5	Protein FAM98A	FAM98A	55.4	1.254
Q5VW36	Focadhesin	FOCAD	200.07
P61088	Ubiquitin-conjugating enzyme E2 N	UBE2N	17.138	0.996
Q16643	Drebrin	DBN1	71.428	0.722
Q96TA1	Niban-like protein 1	FAM129B	84.137	1.086
Q8TAT6	Nuclear protein localization protein 4 homolog	NPLOC4	68.119	0.923
Q9NVS9	Pyridoxine-5'-phosphate oxidase	PNPO	29.988
Q9Y2P8	RNA 3'-terminal phosphate cyclase-like protein	RCL1	40.842	0.801
Q8N183	NADH dehydrogenase [ubiquinone] 1 alpha subcomplex assembly factor 2	NDUFAF2	19.856	1.031
Q9Y3C7	Mediator of RNA polymerase II transcription subunit 31	MED31	15.805
P51116	Fragile X mental retardation syndrome-related protein 2	FXR2	74.222	1.165
P30876	DNA-directed RNA polymerase II subunit RPB2	POLR2B	133.9	0.934
Q9NZL9	Methionine adenosyltransferase 2 subunit beta	MAT2B	37.551	0.971
Q8N5K1	CDGSH iron-sulfur domain-containing protein 2	CISD2	15.278	0.917
Q8TAA9	Vang-like protein 1	VANGL1	59.974	0.933
P28838	Cytosol aminopeptidase	LAP3	56.166	1.227
P41227	N-alpha-acetyltransferase 10	NAA10	26.458	1.026
P57678	Gem-associated protein 4	GEMIN4	120.04	1.061
Q8N5M4	Tetratricopeptide repeat protein 9C	TTC9C	20.012	1.379
Q9Y221	60S ribosome subunit biogenesis protein NIP7 homolog	NIP7	20.462	1.276
O43678	NADH dehydrogenase [ubiquinone] 1 alpha subcomplex subunit 2	NDUFA2	10.921	1.088
Q9BRG1	Vacuolar protein-sorting-associated protein 25	VPS25	20.747
Q8IZ81	ELMO domain-containing protein 2	ELMOD2	34.96	0.87
Q15654	Thyroid receptor-interacting protein 6	TRIP6	50.287	0.985
P07711	Cathepsin L1	CTSL	37.564	0.904
P38606	V-type proton ATPase catalytic subunit A	ATP6V1A	68.303	1.353
O60637	Tetraspanin-3	TSPAN3	28.017
Q9UJX4	Anaphase-promoting complex subunit 5	ANAPC5	85.076
Q92466	DNA damage-binding protein 2	DDB2	47.863
O43795	Unconventional myosin-Ib	MYO1B	131.98	0.903
Q5VZE5	N-alpha-acetyltransferase 35, NatC auxiliary subunit	NAA35	83.638
Q15599	Na(+)/H(+) exchange regulatory cofactor NHE-RF2	SLC9A3R2	37.413
O95989	Diphosphoinositol polyphosphate phosphohydrolase 1	NUDT3	19.471
Q9H0A8	COMM domain-containing protein 4	COMMD4	21.764	0.693
Q9Y448	Small kinetochore-associated protein	KNSTRN	35.438	0.873
P40429	60S ribosomal protein L13a	RPL13A	23.577	1.168
Q9Y6M0	Testisin	PRSS21	34.884	1.011
P06733	Alpha-enolase	ENO1	47.168	0.905
Q9H799	Protein JBTS17	C5orf42	361.74
Q15366	Poly(rC)-binding protein 2	PCBP2	38.58	1.115
O94901	SUN domain-containing protein 1	SUN1	90.063	0.759
O60508	Pre-mRNA-processing factor 17	CDC40	65.521	0.922
Q8TDW7	Protocadherin Fat 3	FAT3	505.52	1.142
Q9Y4P3	Transducin beta-like protein 2	TBL2	49.797	1.101
P09960	Leukotriene A-4 hydrolase	LTA4H	69.284	1.06
P80303	Nucleobindin-2	NUCB2	50.222	0.938
P82921	28S ribosomal protein S21, mitochondrial	MRPS21	10.688
O43913	Origin recognition complex subunit 5	ORC5	50.282	0.772
P07199	Major centromere autoantigen B	CENPB	65.171	1.041
Q96SU4	Oxysterol-binding protein-related protein 9	OSBPL9	83.184	0.766
Q6NXS1	Protein phosphatase inhibitor 2-like protein 3	PPP1R2P3	23.106	0.942
P10909	Clusterin	CLU	52.494
P23284	Peptidyl-prolyl cis-trans isomerase B	PPIB	23.742	1.378
Q14558	Phosphoribosyl pyrophosphate synthase-associated protein 1	PRPSAP1	39.393	0.927
Q969Z0	FAST kinase domain-containing protein 4	TBRG4	70.737	0.976
Q9NWT1	p21-activated protein kinase-interacting protein 1	PAK1IP1	43.963	1.466
P49756	RNA-binding protein 25	RBM25	100.18	0.712
Q4U2R6	39S ribosomal protein L51, mitochondrial	MRPL51	15.095	0.965
Q9BYG3	MKI67 FHA domain-interacting nucleolar phosphoprotein	NIFK	34.222	0.938
Q96IU4	Protein ABHD14B	ABHD14B	22.345	1.076
Q8N726	Tumor suppressor ARF	CDKN2A	13.903
O75439	Mitochondrial-processing peptidase subunit beta	PMPCB	54.366	1.36
Q9HCU9	Breast cancer metastasis-suppressor 1	BRMS1	28.46
Q14320	Protein FAM50A	FAM50A	40.241	0.942
A0AVT1	Ubiquitin-like modifier-activating enzyme 6	UBA6	117.97	1.019
Q4LE39	AT-rich interactive domain-containing protein 4B	ARID4B	147.81
Q6PI48	Aspartate--tRNA ligase, mitochondrial	DARS2	73.562	1.078
P98179	RNA-binding protein 3	RBM3	17.17	1.206
O15439	Multidrug resistance-associated protein 4	ABCC4	149.52
Q9NX63	MICOS complex subunit MIC19	CHCHD3	26.152	1.094
Q9UI09	NADH dehydrogenase [ubiquinone] 1 alpha subcomplex subunit 12	NDUFA12	17.114	1.176
Q7KZN9	Cytochrome c oxidase assembly protein COX15 homolog	COX15	46.03	1.013
Q9HCE1	Putative helicase MOV-10	MOV10	113.67	1.427
Q6UWE0	E3 ubiquitin-protein ligase LRSAM1	LRSAM1	83.593	0.862
P05556	Integrin beta-1	ITGB1	88.414	1.236
O60318	Germinal-center associated nuclear protein	MCM3AP	218.4	0.987
Q02880	DNA topoisomerase 2-beta	TOP2B	183.26	0.746
O60885	Bromodomain-containing protein 4	BRD4	152.22	1.112
O43896	Kinesin-like protein KIF1C	KIF1C	122.95
P48739	Phosphatidylinositol transfer protein beta isoform	PITPNB	31.54	0.844
Q9P0P0	E3 ubiquitin-protein ligase RNF181	RNF181	17.909
P55263	Adenosine kinase	ADK	40.545	0.946
Q8TEA8	D-aminoacyl-tRNA deacylase 1	DTD1	23.423
P30405	Peptidyl-prolyl cis-trans isomerase F, mitochondrial	PPIF	22.04	0.729
P13861	cAMP-dependent protein kinase type II-alpha regulatory subunit	PRKAR2A	45.518	1.267
P49716	CCAAT/enhancer-binding protein delta	CEBPD	28.467
Q12830	Nucleosome-remodeling factor subunit BPTF	BPTF	338.26
Q9NX55	Huntingtin-interacting protein K	HYPK	14.665	0.952
Q16832	Discoidin domain-containing receptor 2	DDR2	96.735
O00231	26S proteasome non-ATPase regulatory subunit 11	PSMD11	47.463	1.004
A2RTX5	Probable threonine--tRNA ligase 2, cytoplasmic	TARSL2	92.644
Q9GZN8	UPF0687 protein C20orf27	C20orf27	19.291
Q13523	Serine/threonine-protein kinase PRP4 homolog	PRPF4B	116.99	0.923
Q8TB36	Ganglioside-induced differentiation-associated protein 1	GDAP1	41.345
P49736	DNA replication licensing factor MCM2	MCM2	101.89	0.965
O75530	Polycomb protein EED	EED	50.197	0.767
P61916	NPC intracellular cholesterol transporter 2	NPC2	16.57	1.304
P49902	Cytosolic purine 5'-nucleotidase	NT5C2	64.969	1.014
P40227	T-complex protein 1 subunit zeta	CCT6A	58.024	0.774
O43681	ATPase ASNA1	ASNA1	38.792	0.99
Q6P1M3	Lethal(2) giant larvae protein homolog 2	LLGL2	113.45
O60684	Importin subunit alpha-7	KPNA6	60.029	0.97
Q96SI1	BTB/POZ domain-containing protein KCTD15	KCTD15	31.942
Q9H1A7	DNA-directed RNA polymerase II subunit RPB11-b2	POLR2J3	13.092
P50613	Cyclin-dependent kinase 7	CDK7	39.038	1.046
Q9Y256	CAAX prenyl protease 2	RCE1	35.832
Q9BXY5	Calcyphosin-2	CAPS2	63.835
O60504	Vinexin	SORBS3	75.34	0.799
P49005	DNA polymerase delta subunit 2	POLD2	51.289	0.695
O00116	Alkyldihydroxyacetonephosphate synthase, peroxisomal	AGPS	72.911	1.171
Q9UL03	Integrator complex subunit 6	INTS6	100.39
Q2NL82	Pre-rRNA-processing protein TSR1 homolog	TSR1	91.809	1.144
Q8WVV9	Heterogeneous nuclear ribonucleoprotein L-like	HNRNPLL	60.082	1.292
Q8N8S7	Protein enabled homolog	ENAH	66.509	0.935
Q9ULF5	Zinc transporter ZIP10	SLC39A10	94.131	1.468
Q8WUY1	Protein THEM6	THEM6	23.865	1.246
Q8N9T8	Protein KRI1 homolog	KRI1	82.597	1.016
Q5VTU8	ATP synthase subunit epsilon-like protein, mitochondrial	ATP5EP2	5.8068	1.039
Q8TAF3	WD repeat-containing protein 48	WDR48	76.21
Q9BXT2	Voltage-dependent calcium channel gamma-6 subunit	CACNG6	28.129
Q15287	RNA-binding protein with serine-rich domain 1	RNPS1	34.208	1.006
Q14690	Protein RRP5 homolog	PDCD11	208.7	0.945
P52888	Thimet oligopeptidase	THOP1	78.839	1.141
Q96A26	Protein FAM162A	FAM162A	17.342	0.724
P48634	Protein PRRC2A	PRRC2A	228.86	0.933
Q15042	Rab3 GTPase-activating protein catalytic subunit	RAB3GAP1	110.52	1.21
Q13283	Ras GTPase-activating protein-binding protein 1	G3BP1	52.164	1.356
P62851	40S ribosomal protein S25	RPS25	13.742	0.942
Q9BUB7	Transmembrane protein 70, mitochondrial	TMEM70	28.969
P51153	Ras-related protein Rab-13	RAB13	22.774	1.316
Q8IXH7	Negative elongation factor C/D	NELFCD	66.246	0.979
Q9Y371	Endophilin-B1	SH3GLB1	40.796	0.871
Q07666	KH domain-containing, RNA-binding, signal transduction-associated protein 1	KHDRBS1	48.227	0.738
Q8IY22	C-Maf-inducing protein	CMIP	86.33
O75496	Geminin	GMNN	23.565
P53621	Coatomer subunit alpha	COPA	138.34	1.081
O76003	Glutaredoxin-3	GLRX3	37.432	1.368
P09429	High mobility group protein B1	HMGB1	24.893	0.844
O60493	Sorting nexin-3	SNX3	18.762	1.067
O75832	26S proteasome non-ATPase regulatory subunit 10	PSMD10	24.428
Q9NTK5	Obg-like ATPase 1	OLA1	44.743	0.672
Q9NX18	Succinate dehydrogenase assembly factor 2, mitochondrial	SDHAF2	19.599	0.68
Q9H9H4	Vacuolar protein sorting-associated protein 37B	VPS37B	31.307
P50502	Hsc70-interacting protein	ST13	41.331	1.067
Q9Y5K8	V-type proton ATPase subunit D	ATP6V1D	28.262
Q8NB16	Mixed lineage kinase domain-like protein	MLKL	54.478	0.889
O43752	Syntaxin-6	STX6	29.176	0.689
Q9NP79	Vacuolar protein sorting-associated protein VTA1 homolog	VTA1	33.879	1.092
P61604	10 kDa heat shock protein, mitochondrial	HSPE1	10.932	1.124
P07948	Tyrosine-protein kinase Lyn	LYN	58.573	0.963
Q5BJH7	Protein YIF1B	YIF1B	34.435
Q9Y3C1	Nucleolar protein 16	NOP16	21.188
Q6PI78	Transmembrane protein 65	TMEM65	25.498
P28066	Proteasome subunit alpha type-5	PSMA5	26.411	1.05
O60830	Mitochondrial import inner membrane translocase subunit Tim17-B	TIMM17B	18.273
Q9UBI6	Guanine nucleotide-binding protein G(I)/G(S)/G(O) subunit gamma-12	GNG12	8.0061
Q16401	26S proteasome non-ATPase regulatory subunit 5	PSMD5	56.195	1.095
P51784	Ubiquitin carboxyl-terminal hydrolase 11	USP11	109.82	0.891
Q9BRS2	Serine/threonine-protein kinase RIO1	RIOK1	65.582	1.257
P53004	Biliverdin reductase A	BLVRA	33.428	1.01
Q9Y2S6	Translation machinery-associated protein 7	TMA7	7.0662
Q13423	NAD(P) transhydrogenase, mitochondrial	NNT	113.89	0.902
Q7Z422	SUZ domain-containing protein 1	SZRD1	16.997
Q6UW68	Transmembrane protein 205	TMEM205	21.198	0.732
P47755	F-actin-capping protein subunit alpha-2	CAPZA2	32.949	1.243
Q96S59	Ran-binding protein 9	RANBP9	77.846
P55010	Eukaryotic translation initiation factor 5	EIF5	49.222	1.103
Q16527	Cysteine and glycine-rich protein 2	CSRP2	20.954
Q6YP21	Kynurenine--oxoglutarate transaminase 3	KYAT3	51.4	1.015
Q9H5X1	MIP18 family protein FAM96A	FAM96A	18.355	1.175
O43707	Alpha-actinin-4	ACTN4	104.85	1.054
Q13573	SNW domain-containing protein 1	SNW1	61.494	0.968
P28482	Mitogen-activated protein kinase 1	MAPK1	41.389	0.994
Q5W111	SPRY domain-containing protein 7	SPRYD7	21.666
P46778	60S ribosomal protein L21	RPL21	18.565	0.84
Q92769	Histone deacetylase 2	HDAC2	55.364	1.188
Q6Y7W6	GRB10-interacting GYF protein 2	GIGYF2	150.07	0.821
O60437	Periplakin	PPL	204.74	0.856
P22314	Ubiquitin-like modifier-activating enzyme 1	UBA1	117.85	1.006
Q9Y2W1	Thyroid hormone receptor-associated protein 3	THRAP3	108.66	1.132
O95905	Protein ecdysoneless homolog	ECD	72.757	0.833
P50750	Cyclin-dependent kinase 9	CDK9	42.777	1.048
O75822	Eukaryotic translation initiation factor 3 subunit J	EIF3J	29.062	0.907
P18858	DNA ligase 1	LIG1	101.73	0.75
O75298	Reticulon-2	RTN2	59.263
Q9BTA9	WW domain-containing adapter protein with coiled-coil	WAC	70.723
P23634	Plasma membrane calcium-transporting ATPase 4	ATP2B4	137.92
Q3B726	DNA-directed RNA polymerase I subunit RPA43	TWISTNB	37.432
Q5VTR2	E3 ubiquitin-protein ligase BRE1A	RNF20	113.66	0.797
P05204	Non-histone chromosomal protein HMG-17	HMGN2	9.3926
Q9P287	BRCA2 and CDKN1A-interacting protein	BCCIP	35.979	0.895
Q9H4M9	EH domain-containing protein 1	EHD1	60.626	0.949
Q96SI9	Spermatid perinuclear RNA-binding protein	STRBP	73.652	0.957
O95208	Epsin-2	EPN2	68.481
P18031	Tyrosine-protein phosphatase non-receptor type 1	PTPN1	49.966	1.046
P30153	Serine/threonine-protein phosphatase 2A 65 kDa regulatory subunit A alpha isoform	PPP2R1A	65.308	1.137
P10606	Cytochrome c oxidase subunit 5B, mitochondrial	COX5B	13.696	1.077
Q8IXM6	Nurim	NRM	29.379	1.084
Q13190	Syntaxin-5	STX5	39.672	0.948
Q96PU5	E3 ubiquitin-protein ligase NEDD4-like	NEDD4L	111.93	0.993
Q14166	Tubulin--tyrosine ligase-like protein 12	TTLL12	74.403	1.035
Q9Y4W6	AFG3-like protein 2	AFG3L2	88.583	0.845
Q08AF3	Schlafen family member 5	SLFN5	101.05
Q53H96	Pyrroline-5-carboxylate reductase 3	PYCR3	28.663	0.865
Q93015	N-acetyltransferase 6	NAT6	31.445
P37235	Hippocalcin-like protein 1	HPCAL1	22.313	1.044
O43615	Mitochondrial import inner membrane translocase subunit TIM44	TIMM44	51.355	0.931
Q86TX2	Acyl-coenzyme A thioesterase 1	ACOT1	46.277	1.127
Q9H2C2	Protein ARV1	ARV1	31.052
Q15554	Telomeric repeat-binding factor 2	TERF2	59.593
P29083	General transcription factor IIE subunit 1	GTF2E1	49.452
Q9NNW5	WD repeat-containing protein 6	WDR6	121.72	1.467
P62826	GTP-binding nuclear protein Ran	RAN	24.423	1.024
O15258	Protein RER1	RER1	22.958
Q9UI26	Importin-11	IPO11	112.53	1.028
Q9H6Y7	E3 ubiquitin-protein ligase RNF167	RNF167	38.298
P18085	ADP-ribosylation factor 4	ARF4	20.511	1.145
Q9NYB0	Telomeric repeat-binding factor 2-interacting protein 1	TERF2IP	44.259
Q86WA6	Valacyclovir hydrolase	BPHL	32.542
Q15075	Early endosome antigen 1	EEA1	162.46	0.84
P50454	Serpin H1	SERPINH1	46.44	0.94
Q8WTT2	Nucleolar complex protein 3 homolog	NOC3L	92.547	0.786
Q92599	Septin-8	2018-09-08	55.756	0.957
Q9HBH1	Peptide deformylase, mitochondrial	PDF	27.013
Q4J6C6	Prolyl endopeptidase-like	PREPL	83.926	0.82
Q13232	Nucleoside diphosphate kinase 3	NME3	19.015	0.995
P30740	Leukocyte elastase inhibitor	SERPINB1	42.741	1.198
Q8N2U0	Transmembrane protein 256	TMEM256	11.741	1.069
Q15070	Mitochondrial inner membrane protein OXA1L	OXA1L	48.547	0.798
Q9BUF5	Tubulin beta-6 chain	TUBB6	49.857	1.318
Q765P7	MTSS1-like protein	MTSS1L	79.928
A6NIH7	Protein unc-119 homolog B	UNC119B	28.136
O95163	Elongator complex protein 1	ELP1	150.25	0.993
P26006	Integrin alpha-3	ITGA3	116.61	0.967
Q9NPE2	Neugrin	NGRN	32.407	0.833
Q9H0H5	Rac GTPase-activating protein 1	RACGAP1	71.026	1.101
Q9P086	Mediator of RNA polymerase II transcription subunit 11	MED11	13.129
Q9UJ41	Rab5 GDP/GTP exchange factor	RABGEF1	79.37
Q9NPL8	Complex I assembly factor TIMMDC1, mitochondrial	TIMMDC1	32.177
Q15637	Splicing factor 1	SF1	68.329	1.059
P56545	C-terminal-binding protein 2	CTBP2	48.944	1.344
Q16576	Histone-binding protein RBBP7	RBBP7	47.82	1.339
P46459	Vesicle-fusing ATPase	NSF	82.593	1.21
Q9NQZ2	Something about silencing protein 10	UTP3	54.557
P68133	Actin, alpha skeletal muscle	ACTA1	42.051	1.339
P53367	Arfaptin-1	ARFIP1	41.738
Q5T4S7	E3 ubiquitin-protein ligase UBR4	UBR4	573.83	0.975
P25786	Proteasome subunit alpha type-1	PSMA1	29.555	1.154
Q6NZI2	Caveolae-associated protein 1	CAVIN1	43.476	1.142
Q7L2E3	Putative ATP-dependent RNA helicase DHX30	DHX30	133.94	1.079
Q03468	DNA excision repair protein ERCC-6	ERCC6	168.41	1.07
Q8TDP1	Ribonuclease H2 subunit C	RNASEH2C	17.84	0.833
Q9NVD7	Alpha-parvin	PARVA	42.243	0.904
Q9BWT3	Poly(A) polymerase gamma	PAPOLG	82.802
P07437	Tubulin beta chain	TUBB	49.67	0.928
Q6FI81	Anamorsin	CIAPIN1	33.582	1.216
P50552	Vasodilator-stimulated phosphoprotein	VASP	39.829	0.959
Q9H0B6	Kinesin light chain 2	KLC2	68.934	0.969
E9PQ53	NADH dehydrogenase [ubiquinone] 1 subunit C2, isoform 2	NDUFC2-KCTD14	13.407
Q8N3V7	Synaptopodin	SYNPO	99.462	1.057
P62330	ADP-ribosylation factor 6	ARF6	20.082
Q7Z434	Mitochondrial antiviral-signaling protein	MAVS	56.527	0.991
P12081	Histidine--tRNA ligase, cytoplasmic	HARS	57.41	1.176
Q9H3C7	Gametogenetin-binding protein 2	GGNBP2	79.086
P42575	Caspase-2	CASP2	50.685	1.075
Q9BRP4	Proteasomal ATPase-associated factor 1	PAAF1	42.19
P40937	Replication factor C subunit 5	RFC5	38.496	0.953
O15234	Protein CASC3	CASC3	76.277
Q5H9R7	Serine/threonine-protein phosphatase 6 regulatory subunit 3	PPP6R3	97.668	0.79
Q7Z6R9	Transcription factor AP-2-delta	TFAP2D	49.577	0.822
Q7Z2K6	Endoplasmic reticulum metallopeptidase 1	ERMP1	100.23	0.735
Q16540	39S ribosomal protein L23, mitochondrial	MRPL23	17.781	1.119
Q96EK9	Protein KTI12 homolog	KTI12	38.615
P82912	28S ribosomal protein S11, mitochondrial	MRPS11	20.616
Q9Y6W5	Wiskott-Aldrich syndrome protein family member 2	WASF2	54.283
Q8NHV4	Protein NEDD1	NEDD1	71.965	1.005
Q16877	6-phosphofructo-2-kinase/fructose-2,6-bisphosphatase 4	PFKFB4	54.039
Q12849	G-rich sequence factor 1	GRSF1	53.126	0.937
Q8WYP5	Protein ELYS	AHCTF1	252.5	0.817
Q13242	Serine/arginine-rich splicing factor 9	SRSF9	25.542	1.022
Q9NPA0	ER membrane protein complex subunit 7	EMC7	26.47	1.002
Q9BZK7	F-box-like/WD repeat-containing protein TBL1XR1	TBL1XR1	55.594	0.885
Q86Y39	NADH dehydrogenase [ubiquinone] 1 alpha subcomplex subunit 11	NDUFA11	14.852	1.256
Q9Y4C8	Probable RNA-binding protein 19	RBM19	107.33	0.831
Q9Y5U9	Immediate early response 3-interacting protein 1	IER3IP1	8.9687
Q0VGL1	Ragulator complex protein LAMTOR4	LAMTOR4	10.741
P84098	60S ribosomal protein L19	RPL19	23.466	1.09
O75817	Ribonuclease P protein subunit p20	POP7	15.651
Q9BYT8	Neurolysin, mitochondrial	NLN	80.651	1.005
Q9UHW5	GPN-loop GTPase 3	GPN3	32.761	0.845
O15067	Phosphoribosylformylglycinamidine synthase	PFAS	144.73	1.029
Q9UKK6	NTF2-related export protein 1	NXT1	15.847
P62318	Small nuclear ribonucleoprotein Sm D3	SNRPD3	13.916	1.254
Q9UNI6	Dual specificity protein phosphatase 12	DUSP12	37.687
P25815	Protein S100-P	S100P	10.4
Q8N668	COMM domain-containing protein 1	COMMD1	21.178
Q8N1G2	Cap-specific mRNA (nucleoside-2'-O-)-methyltransferase 1	CMTR1	95.32
Q9UHB6	LIM domain and actin-binding protein 1	LIMA1	85.225	1.268
Q15019	Septin-2	2018-09-02	41.487	1.199
Q9NYY8	FAST kinase domain-containing protein 2, mitochondrial	FASTKD2	81.462	0.785
Q9BWF3	RNA-binding protein 4	RBM4	40.313	1.069
Q6P6C2	RNA demethylase ALKBH5	ALKBH5	44.255
Q9BYD1	39S ribosomal protein L13, mitochondrial	MRPL13	20.692	1.23
P07858	Cathepsin B	CTSB	37.821	1.088
Q9NZ01	Very-long-chain enoyl-CoA reductase	TECR	36.034	1.32
Q9H0C8	Integrin-linked kinase-associated serine/threonine phosphatase 2C	ILKAP	42.906	1.007
P28331	NADH-ubiquinone oxidoreductase 75 kDa subunit, mitochondrial	NDUFS1	79.467	1.107
Q9BZF1	Oxysterol-binding protein-related protein 8	OSBPL8	101.19	1.268
P20226	TATA-box-binding protein	TBP	37.698
Q9Y696	Chloride intracellular channel protein 4	CLIC4	28.772	1.35
P47897	Glutamine--tRNA ligase	QARS	87.798	1.016
O75165	DnaJ homolog subfamily C member 13	DNAJC13	254.41	1.043
O95999	B-cell lymphoma/leukemia 10	BCL10	26.251	0.949
P11182	Lipoamide acyltransferase component of branched-chain alpha-keto acid dehydrogenase complex, mitochondrial	DBT	53.486	1.289
P62269	40S ribosomal protein S18	RPS18	17.718	1.095
P07237	Protein disulfide-isomerase	P4HB	57.116	1.079
P61106	Ras-related protein Rab-14	RAB14	23.897	1.014
P09012	U1 small nuclear ribonucleoprotein A	SNRPA	31.279	0.9
Q9NWS0	PIH1 domain-containing protein 1	PIH1D1	32.363	0.941
O95067	G2/mitotic-specific cyclin-B2	CCNB2	45.281
P27708	CAD protein	CAD	242.98	0.9
Q9NVX2	Notchless protein homolog 1	NLE1	53.32	0.95
P50213	Isocitrate dehydrogenase [NAD] subunit alpha, mitochondrial	IDH3A	39.591	1.159
Q9Y3Z3	Deoxynucleoside triphosphate triphosphohydrolase SAMHD1	SAMHD1	72.2
Q9H967	WD repeat-containing protein 76	WDR76	69.768	0.989
Q86Y82	Syntaxin-12	STX12	31.642	0.754
O14519	Cyclin-dependent kinase 2-associated protein 1	CDK2AP1	12.365
Q9UBQ0	Vacuolar protein sorting-associated protein 29	VPS29	20.505	0.923
Q5VZF2	Muscleblind-like protein 2	MBNL2	40.517
Q8WXD5	Gem-associated protein 6	GEMIN6	18.824
O43169	Cytochrome b5 type B	CYB5B	16.332	0.798
Q9H6W3	Ribosomal oxygenase 1	RIOX1	71.085
Q53S33	BolA-like protein 3	BOLA3	12.114	1.065
Q05707	Collagen alpha-1(XIV) chain	COL14A1	193.51
Q9H9A6	Leucine-rich repeat-containing protein 40	LRRC40	68.249	1.044
Q9NR33	DNA polymerase epsilon subunit 4	POLE4	12.209
Q04637	Eukaryotic translation initiation factor 4 gamma 1	EIF4G1	175.49	0.95
O76082	Solute carrier family 22 member 5	SLC22A5	62.751
Q92625	Ankyrin repeat and SAM domain-containing protein 1A	ANKS1A	123.11
Q9UKM7	Endoplasmic reticulum mannosyl-oligosaccharide 1,2-alpha-mannosidase	MAN1B1	79.579
Q9UJA5	tRNA (adenine(58)-N(1))-methyltransferase non-catalytic subunit TRM6	TRMT6	55.799
Q15814	Tubulin-specific chaperone C	TBCC	39.248	0.918
P49770	Translation initiation factor eIF-2B subunit beta	EIF2B2	38.989	0.959
Q9Y3B2	Exosome complex component CSL4	EXOSC1	21.452	1.115
P09884	DNA polymerase alpha catalytic subunit	POLA1	165.91	1.181
Q15904	V-type proton ATPase subunit S1	ATP6AP1	52.025	0.873
Q13112	Chromatin assembly factor 1 subunit B	CHAF1B	61.492	1.014
Q9P206	Uncharacterized protein KIAA1522	KIAA1522	107.09
Q9H2M9	Rab3 GTPase-activating protein non-catalytic subunit	RAB3GAP2	155.98	1.353
P15924	Desmoplakin	DSP	331.77	0.947
O43823	A-kinase anchor protein 8	AKAP8	76.107	0.696
Q8TD16	Protein bicaudal D homolog 2	BICD2	93.532	1.248
O00401	Neural Wiskott-Aldrich syndrome protein	WASL	54.826
Q9H9B4	Sideroflexin-1	SFXN1	35.619	1.155
Q9NRA2	Sialin	SLC17A5	54.639
B3EWF7	Laforin, isoform 9	EPM2A	35.169
Q15050	Ribosome biogenesis regulatory protein homolog	RRS1	41.193	0.942
Q13443	Disintegrin and metalloproteinase domain-containing protein 9	ADAM9	90.555	0.972
Q96EP5	DAZ-associated protein 1	DAZAP1	43.383	1.29
P60604	Ubiquitin-conjugating enzyme E2 G2	UBE2G2	18.566	1.064
Q96ME7	Zinc finger protein 512	ZNF512	64.681
P61962	DDB1- and CUL4-associated factor 7	DCAF7	38.926	0.833
P06576	ATP synthase subunit beta, mitochondrial	ATP5F1B	56.559	0.959
O00170	AH receptor-interacting protein	AIP	37.636	1.238
O43765	Small glutamine-rich tetratricopeptide repeat-containing protein alpha	SGTA	34.063	1.135
Q99584	Protein S100-A13	S100A13	11.471
Q9H5N1	Rab GTPase-binding effector protein 2	RABEP2	63.542
P36551	Oxygen-dependent coproporphyrinogen-III oxidase, mitochondrial	CPOX	50.151	0.905
Q9BRT6	Protein LLP homolog	LLPH	15.225	1.185
Q9UNE7	E3 ubiquitin-protein ligase CHIP	STUB1	34.856	1.002
Q8IWA0	WD repeat-containing protein 75	WDR75	94.498	1.089
Q8N1F7	Nuclear pore complex protein Nup93	NUP93	93.487	1.03
Q15477	Helicase SKI2W	SKIV2L	137.75	1.329
O75955	Flotillin-1	FLOT1	47.355	0.862
Q9NUQ9	Protein FAM49B	FAM49B	36.748	0.945
O43716	Glutamyl-tRNA(Gln) amidotransferase subunit C, mitochondrial	GATC	15.086
P24752	Acetyl-CoA acetyltransferase, mitochondrial	ACAT1	45.199	1.013
Q96QU8	Exportin-6	XPO6	128.88	0.824
Q9BRA2	Thioredoxin domain-containing protein 17	TXNDC17	13.941	1.039
Q96EX1	Small integral membrane protein 12	SMIM12	10.799	0.93
Q92888	Rho guanine nucleotide exchange factor 1	ARHGEF1	102.43	0.961
O96007	Molybdopterin synthase catalytic subunit	MOCS2	20.944
Q9Y3B3	Transmembrane emp24 domain-containing protein 7	TMED7	25.171	1.444
P60520	Gamma-aminobutyric acid receptor-associated protein-like 2	GABARAPL2	13.667
O43447	Peptidyl-prolyl cis-trans isomerase H	PPIH	19.208	1.031
Q9GZR2	RNA exonuclease 4	REXO4	46.671	1.24
P54136	Arginine--tRNA ligase, cytoplasmic	RARS	75.378	1.12
Q9H6T3	RNA polymerase II-associated protein 3	RPAP3	75.718	0.743
Q9BV38	WD repeat-containing protein 18	WDR18	47.405	1.143
Q7Z460	CLIP-associating protein 1	CLASP1	169.45	0.766
P51659	Peroxisomal multifunctional enzyme type 2	HSD17B4	79.685	1.29
P78527	DNA-dependent protein kinase catalytic subunit	PRKDC	469.08	1.007
Q6NW29	RWD domain-containing protein 4	RWDD4	21.25	1.261
P11532	Dystrophin	DMD	426.74
Q96HW7	Integrator complex subunit 4	INTS4	108.17
Q00796	Sorbitol dehydrogenase	SORD	38.324	0.845
Q92820	Gamma-glutamyl hydrolase	GGH	35.964	1.209
P08238	Heat shock protein HSP 90-beta	HSP90AB1	83.263	0.922
Q9BRJ2	39S ribosomal protein L45, mitochondrial	MRPL45	35.351	1.151
P62487	DNA-directed RNA polymerase II subunit RPB7	POLR2G	19.294	0.89
Q9BR76	Coronin-1B	CORO1B	54.234	1.039
Q8N4V1	Membrane magnesium transporter 1	MMGT1	14.686
P78406	mRNA export factor	RAE1	40.968	0.895
Q86W92	Liprin-beta-1	PPFIBP1	114.02	1.487
Q5M775	Cytospin-B	SPECC1	118.58	0.961
P31930	Cytochrome b-c1 complex subunit 1, mitochondrial	UQCRC1	52.645	0.98
Q86XZ4	Spermatogenesis-associated serine-rich protein 2	SPATS2	59.544
P35610	Sterol O-acyltransferase 1	SOAT1	64.734	0.828
P30041	Peroxiredoxin-6	PRDX6	25.035	1.198
Q96GN5	Cell division cycle-associated 7-like protein	CDCA7L	52.206
O75347	Tubulin-specific chaperone A	TBCA	12.855	1.179
P63104	14-3-3 protein zeta/delta	YWHAZ	27.745	0.769
Q14247	Src substrate cortactin	CTTN	61.585	1.121
Q9Y5T4	DnaJ homolog subfamily C member 15	DNAJC15	16.383	0.953
Q96LD4	Tripartite motif-containing protein 47	TRIM47	69.531
P82979	SAP domain-containing ribonucleoprotein	SARNP	23.671	0.745
Q96QD5	DEP domain-containing protein 7	DEPDC7	58.309
Q13111	Chromatin assembly factor 1 subunit A	CHAF1A	106.91	0.908
P20290	Transcription factor BTF3	BTF3	22.168	0.765
P20618	Proteasome subunit beta type-1	PSMB1	26.489	1.378
O76094	Signal recognition particle subunit SRP72	SRP72	74.605	1.025
O75616	GTPase Era, mitochondrial	ERAL1	48.349	0.931
Q9C0B5	Palmitoyltransferase ZDHHC5	ZDHHC5	77.544
P30260	Cell division cycle protein 27 homolog	CDC27	91.866	1.08
Q9Y2Z2	Protein MTO1 homolog, mitochondrial	MTO1	79.963
O75436	Vacuolar protein sorting-associated protein 26A	VPS26A	38.169	0.977
Q8NFV4	Protein ABHD11	ABHD11	34.69
Q96A49	Synapse-associated protein 1	SYAP1	39.933	1.27
Q9Y2R5	28S ribosomal protein S17, mitochondrial	MRPS17	14.502	1.095
Q9BY89	Uncharacterized protein KIAA1671	KIAA1671	196.71
O15372	Eukaryotic translation initiation factor 3 subunit H	EIF3H	39.93	0.892
Q9UHD8	Septin-9	2018-09-09	65.401	1.018
Q86WB0	Nuclear-interacting partner of ALK	ZC3HC1	55.261
P13284	Gamma-interferon-inducible lysosomal thiol reductase	IFI30	27.963	0.96
P42285	Exosome RNA helicase MTR4	MTREX	117.8	0.974
Q9BVK6	Transmembrane emp24 domain-containing protein 9	TMED9	27.277	0.988
Q9UKJ3	G patch domain-containing protein 8	GPATCH8	164.2
Q13362	Serine/threonine-protein phosphatase 2A 56 kDa regulatory subunit gamma isoform	PPP2R5C	61.06	0.837
Q15907	Ras-related protein Rab-11B	RAB11B	24.488	0.718
Q9NVP1	ATP-dependent RNA helicase DDX18	DDX18	75.406	0.954
P09234	U1 small nuclear ribonucleoprotein C	SNRPC	17.394	0.704
P63165	Small ubiquitin-related modifier 1	SUMO1	11.557	1.115
P20020	Plasma membrane calcium-transporting ATPase 1	ATP2B1	138.75	0.96
Q9H9Y6	DNA-directed RNA polymerase I subunit RPA2	POLR1B	128.23	0.956
Q8IW35	Centrosomal protein of 97 kDa	CEP97	96.98
P62249	40S ribosomal protein S16	RPS16	16.445	0.93
Q14116	Interleukin-18	IL18	22.326
O95394	Phosphoacetylglucosamine mutase	PGM3	59.851	0.842
Q15025	TNFAIP3-interacting protein 1	TNIP1	71.863
Q13011	Delta(3,5)-Delta(2,4)-dienoyl-CoA isomerase, mitochondrial	ECH1	35.816	0.992
P17931	Galectin-3	LGALS3	26.152	1.192
P31327	Carbamoyl-phosphate synthase [ammonia], mitochondrial	CPS1	164.94	1.074
Q04726	Transducin-like enhancer protein 3	TLE3	83.416	1.026
O15533	Tapasin	TAPBP	47.625	0.799
P53990	IST1 homolog	IST1	39.75	0.928
P46939	Utrophin	UTRN	394.46	0.866
O75886	Signal transducing adapter molecule 2	STAM2	58.164	0.756
Q9UHB9	Signal recognition particle subunit SRP68	SRP68	70.729	1.026
Q9BQ61	Telomerase RNA component interacting RNase	TRIR	18.419
Q92576	PHD finger protein 3	PHF3	229.48	0.818
P30990	Neurotensin/neuromedin N	NTS	19.795
P61927	60S ribosomal protein L37	RPL37	11.078
P61019	Ras-related protein Rab-2A	RAB2A	23.545	0.785
Q96GM8	Target of EGR1 protein 1	TOE1	56.547	0.979
Q8IZH2	5'-3' exoribonuclease 1	XRN1	194.1	1.13
Q0JRZ9	F-BAR domain only protein 2	FCHO2	88.923
Q8NI60	Atypical kinase COQ8A, mitochondrial	COQ8A	71.949
O75663	TIP41-like protein	TIPRL	31.444	0.97
Q08170	Serine/arginine-rich splicing factor 4	SRSF4	56.678
Q9Y263	Phospholipase A-2-activating protein	PLAA	87.156	0.9
Q8WZ60	Kelch-like protein 6	KLHL6	70.358
Q969T9	WW domain-binding protein 2	WBP2	28.087
Q13057	Bifunctional coenzyme A synthase	COASY	62.328	1.198
P57740	Nuclear pore complex protein Nup107	NUP107	106.37	0.914
P40616	ADP-ribosylation factor-like protein 1	ARL1	20.417
P53602	Diphosphomevalonate decarboxylase	MVD	43.404
Q9UHN6	Cell surface hyaluronidase	TMEM2	154.37	0.835
Q8N766	ER membrane protein complex subunit 1	EMC1	111.76	0.999
P36969	Phospholipid hydroperoxide glutathione peroxidase	GPX4	22.174	1.184
O75818	Ribonuclease P protein subunit p40	RPP40	41.833	0.849
Q9NXE8	Pre-mRNA-splicing factor CWC25 homolog	CWC25	49.647
P55211	Caspase-9	CASP9	46.28
P54727	UV excision repair protein RAD23 homolog B	RAD23B	43.171	1.308
P17568	NADH dehydrogenase [ubiquinone] 1 beta subcomplex subunit 7	NDUFB7	16.402	0.966
Q9NZN4	EH domain-containing protein 2	EHD2	61.161	0.755
Q9H9J2	39S ribosomal protein L44, mitochondrial	MRPL44	37.535	0.869
Q99986	Serine/threonine-protein kinase VRK1	VRK1	45.476
Q92692	Nectin-2	NECTIN2	57.741
Q8NHP8	Putative phospholipase B-like 2	PLBD2	65.471	1.457
Q8N9N8	Probable RNA-binding protein EIF1AD	EIF1AD	19.053
O95807	Transmembrane protein 50A	TMEM50A	17.4
Q14C86	GTPase-activating protein and VPS9 domain-containing protein 1	GAPVD1	164.98	1.056
P00491	Purine nucleoside phosphorylase	PNP	32.118	1.234
P21399	Cytoplasmic aconitate hydratase	ACO1	98.398	1.136
Q9Y617	Phosphoserine aminotransferase	PSAT1	40.422	0.888
Q92905	COP9 signalosome complex subunit 5	COPS5	37.578	1.208
P57772	Selenocysteine-specific elongation factor	EEFSEC	65.304
Q99543	DnaJ homolog subfamily C member 2	DNAJC2	71.996	0.882
P15586	N-acetylglucosamine-6-sulfatase	GNS	62.081	1.114
P42345	Serine/threonine-protein kinase mTOR	MTOR	288.89	1.19
O75330	Hyaluronan mediated motility receptor	HMMR	84.099	0.745
Q8TC12	Retinol dehydrogenase 11	RDH11	35.386	0.954
P34897	Serine hydroxymethyltransferase, mitochondrial	SHMT2	55.992	1.167
P61313	60S ribosomal protein L15	RPL15	24.146	1.033
O43396	Thioredoxin-like protein 1	TXNL1	32.251	0.834
Q7Z2T5	TRMT1-like protein	TRMT1L	81.746
P14735	Insulin-degrading enzyme	IDE	117.97	1.158
Q9UKX7	Nuclear pore complex protein Nup50	NUP50	50.144	1.104
Q9UEU0	Vesicle transport through interaction with t-SNAREs homolog 1B	VTI1B	26.688
Q12769	Nuclear pore complex protein Nup160	NUP160	162.12	1.127
Q9P270	SLAIN motif-containing protein 2	SLAIN2	62.543	0.999
Q9UBL3	Set1/Ash2 histone methyltransferase complex subunit ASH2	ASH2L	68.722	1.197
Q9BU89	Deoxyhypusine hydroxylase	DOHH	32.904
O94973	AP-2 complex subunit alpha-2	AP2A2	103.96	0.996
O75962	Triple functional domain protein	TRIO	346.9	0.711
Q99880	Histone H2B type 1-L	HIST1H2BL	13.952	0.8
Q9Y678	Coatomer subunit gamma-1	COPG1	97.717	0.97
P53801	Pituitary tumor-transforming gene 1 protein-interacting protein	PTTG1IP	20.324
O75879	Glutamyl-tRNA(Gln) amidotransferase subunit B, mitochondrial	GATB	61.863
O60232	Sjoegren syndrome/scleroderma autoantigen 1	SSSCA1	21.474	1.441
Q96CN7	Isochorismatase domain-containing protein 1	ISOC1	32.236	1.079
Q9Y2Q9	28S ribosomal protein S28, mitochondrial	MRPS28	20.843	0.895
Q8NFF5	FAD synthase	FLAD1	65.265	1.243
Q9HA64	Ketosamine-3-kinase	FN3KRP	34.412	1.063
Q7Z3B4	Nucleoporin p54	NUP54	55.435	0.918
Q5T3I0	G patch domain-containing protein 4	GPATCH4	50.381	1.102
P05067	Amyloid-beta A4 protein	APP	86.942
P17535	Transcription factor jun-D	JUND	35.173
P33993	DNA replication licensing factor MCM7	MCM7	81.307	1.018
P05386	60S acidic ribosomal protein P1	RPLP1	11.514	0.914
Q9UHY7	Enolase-phosphatase E1	ENOPH1	28.932	0.993
Q9NSK0	Kinesin light chain 4	KLC4	68.639	0.908
P54105	Methylosome subunit pICln	CLNS1A	26.215
Q9BT73	Proteasome assembly chaperone 3	PSMG3	13.104	0.783
P04062	Glucosylceramidase	GBA	59.716	0.883
O15347	High mobility group protein B3	HMGB3	22.98	0.916
Q7KZI7	Serine/threonine-protein kinase MARK2	MARK2	87.91	0.721
O00567	Nucleolar protein 56	NOP56	66.049	0.866
Q9H6K4	Optic atrophy 3 protein	OPA3	19.996
O76021	Ribosomal L1 domain-containing protein 1	RSL1D1	54.972	0.794
Q9BVJ6	U3 small nucleolar RNA-associated protein 14 homolog A	UTP14A	87.977	0.844
Q14746	Conserved oligomeric Golgi complex subunit 2	COG2	83.207
O60503	Adenylate cyclase type 9	ADCY9	150.7
P53609	Geranylgeranyl transferase type-1 subunit beta	PGGT1B	42.368
Q16656	Nuclear respiratory factor 1	NRF1	53.54
Q8WUK0	Phosphatidylglycerophosphatase and protein-tyrosine phosphatase 1	PTPMT1	22.843
P54750	Calcium/calmodulin-dependent 3',5'-cyclic nucleotide phosphodiesterase 1A	PDE1A	61.251
Q9BVI4	Nucleolar complex protein 4 homolog	NOC4L	58.467	1.081
Q9Y6H1	Coiled-coil-helix-coiled-coil-helix domain-containing protein 2	CHCHD2	15.512	0.86
P04080	Cystatin-B	CSTB	11.139	1.107
Q15526	Surfeit locus protein 1	SURF1	33.331
Q12933	TNF receptor-associated factor 2	TRAF2	55.859	0.993
Q06546	GA-binding protein alpha chain	GABPA	51.295	0.846
Q15003	Condensin complex subunit 2	NCAPH	82.562	0.748
P48643	T-complex protein 1 subunit epsilon	CCT5	59.67	0.962
P17813	Endoglin	ENG	70.577
Q92614	Unconventional myosin-XVIIIa	MYO18A	233.11	1.103
Q8IUR6	CREB3 regulatory factor	CREBRF	72.148
Q15041	ADP-ribosylation factor-like protein 6-interacting protein 1	ARL6IP1	23.362
Q14CZ7	FAST kinase domain-containing protein 3, mitochondrial	FASTKD3	75.688
O14965	Aurora kinase A	AURKA	45.809	0.93
Q9Y3D6	Mitochondrial fission 1 protein	FIS1	16.937
Q5JS54	Proteasome assembly chaperone 4	PSMG4	13.775	1.098
P49755	Transmembrane emp24 domain-containing protein 10	TMED10	24.976	1.062
Q9NTJ5	Phosphatidylinositide phosphatase SAC1	SACM1L	66.966	0.889
Q96DH6	RNA-binding protein Musashi homolog 2	MSI2	35.196	0.802
Q9BPW8	Protein NipSnap homolog 1	NIPSNAP1	33.31	0.903
P24666	Low molecular weight phosphotyrosine protein phosphatase	ACP1	18.042	1.258
Q04760	Lactoylglutathione lyase	GLO1	20.777	1.03
P25440	Bromodomain-containing protein 2	BRD2	88.06	0.774
Q9NX20	39S ribosomal protein L16, mitochondrial	MRPL16	28.449	1.187
Q96TA2	ATP-dependent zinc metalloprotease YME1L1	YME1L1	86.454	0.696
Q9C005	Protein dpy-30 homolog	DPY30	11.25
Q9NYL9	Tropomodulin-3	TMOD3	39.594	0.871
P55786	Puromycin-sensitive aminopeptidase	NPEPPS	103.28	1.088
P00390	Glutathione reductase, mitochondrial	GSR	56.256	0.904
Q9Y3C6	Peptidyl-prolyl cis-trans isomerase-like 1	PPIL1	18.237	1.172
Q92610	Zinc finger protein 592	ZNF592	137.53
Q02543	60S ribosomal protein L18a	RPL18A	20.762	0.933
O43181	NADH dehydrogenase [ubiquinone] iron-sulfur protein 4, mitochondrial	NDUFS4	20.108	1.13
O95782	AP-2 complex subunit alpha-1	AP2A1	107.54	0.962
Q6ZSR9	Uncharacterized protein FLJ45252	---	37.976	0.956
Q9H173	Nucleotide exchange factor SIL1	SIL1	52.084
Q02218	2-oxoglutarate dehydrogenase, mitochondrial	OGDH	115.93	1.124
Q8TD08	Mitogen-activated protein kinase 15	MAPK15	59.831
Q6P4F2	Ferredoxin-2, mitochondrial	FDX2	19.521
P61599	N-alpha-acetyltransferase 20	NAA20	20.368
Q96P70	Importin-9	IPO9	115.96	1.075
Q3MIR4	Cell cycle control protein 50B	TMEM30B	38.941
Q9H0E9	Bromodomain-containing protein 8	BRD8	135.33
Q96RS6	NudC domain-containing protein 1	NUDCD1	66.755	1.042
Q6P1N9	Putative deoxyribonuclease TATDN1	TATDN1	33.601	1.095
Q16881	Thioredoxin reductase 1, cytoplasmic	TXNRD1	70.905	1.254
Q15084	Protein disulfide-isomerase A6	PDIA6	48.121	1.044
Q15942	Zyxin	ZYX	61.277	1.132
P09493	Tropomyosin alpha-1 chain	TPM1	32.708	0.897
Q99633	Pre-mRNA-splicing factor 18	PRPF18	39.859
O95347	Structural maintenance of chromosomes protein 2	SMC2	135.65	0.948
Q7Z2W4	Zinc finger CCCH-type antiviral protein 1	ZC3HAV1	101.43	0.869
Q9Y512	Sorting and assembly machinery component 50 homolog	SAMM50	51.976	0.792
Q9UHV9	Prefoldin subunit 2	PFDN2	16.648	1.204
Q13451	Peptidyl-prolyl cis-trans isomerase FKBP5	FKBP5	51.212	1.218
P62495	Eukaryotic peptide chain release factor subunit 1	ETF1	49.03	1.229
Q15021	Condensin complex subunit 1	NCAPD2	157.18	0.735
P62244	40S ribosomal protein S15a	RPS15A	14.839	1.343
Q9BV23	Monoacylglycerol lipase ABHD6	ABHD6	38.33
Q9UMY1	Nucleolar protein 7	NOL7	29.426	1.059
Q92747	Actin-related protein 2/3 complex subunit 1A	ARPC1A	41.569
Q5JRA6	Transport and Golgi organization protein 1 homolog	MIA3	213.7	0.914
O00186	Syntaxin-binding protein 3	STXBP3	67.764	1.098
Q16186	Proteasomal ubiquitin receptor ADRM1	ADRM1	42.153	1.179
Q8IX12	Cell division cycle and apoptosis regulator protein 1	CCAR1	132.82	1.278
Q9BXJ8	Transmembrane protein 120A	TMEM120A	40.61
Q96PU4	E3 ubiquitin-protein ligase UHRF2	UHRF2	89.984
O00418	Eukaryotic elongation factor 2 kinase	EEF2K	82.143
Q15165	Serum paraoxonase/arylesterase 2	PON2	39.38	0.847
A6NDG6	Glycerol-3-phosphate phosphatase	PGP	34.006	0.859
P30101	Protein disulfide-isomerase A3	PDIA3	56.782	1.056
P28072	Proteasome subunit beta type-6	PSMB6	25.357	1.062
Q8IYQ7	Threonine synthase-like 1	THNSL1	83.069
Q8NF37	Lysophosphatidylcholine acyltransferase 1	LPCAT1	59.151	0.878
P13639	Elongation factor 2	EEF2	95.337	1.011
Q6P587	Acylpyruvase FAHD1, mitochondrial	FAHD1	24.843	1.086
O75146	Huntingtin-interacting protein 1-related protein	HIP1R	119.39	1.026
Q86U42	Polyadenylate-binding protein 2	PABPN1	32.749	0.745
Q99816	Tumor susceptibility gene 101 protein	TSG101	43.944	1.473
Q96FV9	THO complex subunit 1	THOC1	75.665	1.023
Q9H6S0	Probable ATP-dependent RNA helicase YTHDC2	YTHDC2	160.25	0.874
Q9C0B1	Alpha-ketoglutarate-dependent dioxygenase FTO	FTO	58.281	1.31
P09001	39S ribosomal protein L3, mitochondrial	MRPL3	38.632	0.814
Q15847	Adipogenesis regulatory factor	ADIRF	7.8547
Q01082	Spectrin beta chain, non-erythrocytic 1	SPTBN1	274.61	1.076
Q96JY6	PDZ and LIM domain protein 2	PDLIM2	37.458	0.976
Q9GZQ3	COMM domain-containing protein 5	COMMD5	24.67
O43491	Band 4.1-like protein 2	EPB41L2	112.59	1.081
P63218	Guanine nucleotide-binding protein G(I)/G(S)/G(O) subunit gamma-5	GNG5	7.3184
Q9NZJ9	Diphosphoinositol polyphosphate phosphohydrolase 2	NUDT4	20.306	0.847
Q15382	GTP-binding protein Rheb	RHEB	20.497	0.769
Q8NFH4	Nucleoporin Nup37	NUP37	36.707	1.102
Q13765	Nascent polypeptide-associated complex subunit alpha	NACA	23.384	0.979
Q8N2G8	GH3 domain-containing protein	GHDC	57.522
L0R6Q1	SLC35A4 upstream open reading frame protein	SLC35A4	11.133	0.723
Q9Y320	Thioredoxin-related transmembrane protein 2	TMX2	34.037
Q13045	Protein flightless-1 homolog	FLII	144.75	0.786
O14974	Protein phosphatase 1 regulatory subunit 12A	PPP1R12A	115.28	1.032
Q8IUD2	ELKS/Rab6-interacting/CAST family member 1	ERC1	128.08	1.213
Q684P5	Rap1 GTPase-activating protein 2	RAP1GAP2	80.055
Q13813	Spectrin alpha chain, non-erythrocytic 1	SPTAN1	284.54	1.071
P22626	Heterogeneous nuclear ribonucleoproteins A2/B1	HNRNPA2B1	37.429	1.177
Q9NXR1	Nuclear distribution protein nudE homolog 1	NDE1	37.72
P78371	T-complex protein 1 subunit beta	CCT2	57.488	1.192
P50402	Emerin	EMD	28.994	1.38
O60716	Catenin delta-1	CTNND1	108.17	0.768
Q06265	Exosome complex component RRP45	EXOSC9	48.948	1.119
Q9HC35	Echinoderm microtubule-associated protein-like 4	EML4	108.91	1.017
P02792	Ferritin light chain	FTL	20.019
Q9NVV4	Poly(A) RNA polymerase, mitochondrial	MTPAP	66.171	0.779
Q96FZ2	Embryonic stem cell-specific 5-hydroxymethylcytosine-binding protein	HMCES	40.574
P30084	Enoyl-CoA hydratase, mitochondrial	ECHS1	31.387	1.288
E9PRG8	Uncharacterized protein C11orf98	C11orf98	13.798	0.718
O43617	Trafficking protein particle complex subunit 3	TRAPPC3	20.274	0.965
O95084	Serine protease 23	PRSS23	43.001
P60033	CD81 antigen	CD81	25.809
Q9UJX6	Anaphase-promoting complex subunit 2	ANAPC2	93.827
Q13492	Phosphatidylinositol-binding clathrin assembly protein	PICALM	70.754	1.302
Q96I25	Splicing factor 45	RBM17	44.961	0.796
Q8IWX8	Calcium homeostasis endoplasmic reticulum protein	CHERP	103.7	1.113
P62258	14-3-3 protein epsilon	YWHAE	29.174	1.236
Q6YN16	Hydroxysteroid dehydrogenase-like protein 2	HSDL2	45.394	1.269
Q99732	Lipopolysaccharide-induced tumor necrosis factor-alpha factor	LITAF	17.107
P78330	Phosphoserine phosphatase	PSPH	25.007	1.031
Q96SK2	Transmembrane protein 209	TMEM209	62.921	1.14
Q76FK4	Nucleolar protein 8	NOL8	131.61	0.748
P83881	60S ribosomal protein L36a	RPL36A	12.441
P16930	Fumarylacetoacetase	FAH	46.374
O94788	Retinal dehydrogenase 2	ALDH1A2	56.723
Q8WUQ7	Cactin	CACTIN	88.701	0.749
Q8N163	Cell cycle and apoptosis regulator protein 2	CCAR2	102.9	1.007
Q86UR5	Regulating synaptic membrane exocytosis protein 1	RIMS1	189.07	1.156
O95249	Golgi SNAP receptor complex member 1	GOSR1	28.612
P06280	Alpha-galactosidase A	GLA	48.766	1.297
O75691	Small subunit processome component 20 homolog	UTP20	318.38	0.76
Q8IXU6	Solute carrier family 35 member F2	SLC35F2	41.211
Q06330	Recombining binding protein suppressor of hairless	RBPJ	55.637
P11279	Lysosome-associated membrane glycoprotein 1	LAMP1	44.882	1.435
Q9NT62	Ubiquitin-like-conjugating enzyme ATG3	ATG3	35.864	1.026
Q02809	Procollagen-lysine,2-oxoglutarate 5-dioxygenase 1	PLOD1	83.549	0.927
P61201	COP9 signalosome complex subunit 2	COPS2	51.596	1.067
Q9Y248	DNA replication complex GINS protein PSF2	GINS2	21.427
Q9P0J0	NADH dehydrogenase [ubiquinone] 1 alpha subcomplex subunit 13	NDUFA13	16.698	0.898
P16615	Sarcoplasmic/endoplasmic reticulum calcium ATPase 2	ATP2A2	114.76	0.868
Q9HAB8	Phosphopantothenate--cysteine ligase	PPCS	34.005	0.761
Q5JPH6	Probable glutamate--tRNA ligase, mitochondrial	EARS2	58.688
Q32P28	Prolyl 3-hydroxylase 1	P3H1	83.393	1.205
P48147	Prolyl endopeptidase	PREP	80.699	0.77
P32754	4-hydroxyphenylpyruvate dioxygenase	HPD	44.934	1.117
Q969J3	BLOC-1-related complex subunit 5	BORCS5	22.222
Q9NV31	U3 small nucleolar ribonucleoprotein protein IMP3	IMP3	21.85	0.904
Q9NX07	tRNA selenocysteine 1-associated protein 1	TRNAU1AP	32.498
Q96QD8	Sodium-coupled neutral amino acid transporter 2	SLC38A2	56.025	0.904
Q14764	Major vault protein	MVP	99.326	1.25
Q6IAA8	Ragulator complex protein LAMTOR1	LAMTOR1	17.745	1.013
P29353	SHC-transforming protein 1	SHC1	62.821	1.069
P49366	Deoxyhypusine synthase	DHPS	40.97	0.93
Q8N6L1	Keratinocyte-associated protein 2	KRTCAP2	14.678
P63098	Calcineurin subunit B type 1	PPP3R1	19.3
Q96ST2	Protein IWS1 homolog	IWS1	91.954	0.917
Q9UQE7	Structural maintenance of chromosomes protein 3	SMC3	141.54	0.916
O75683	Surfeit locus protein 6	SURF6	41.45	0.842
Q9Y6D6	Brefeldin A-inhibited guanine nucleotide-exchange protein 1	ARFGEF1	208.76	1.017
O95630	STAM-binding protein	STAMBP	48.076	0.943
Q9Y606	tRNA pseudouridine synthase A	PUS1	47.47	0.742
O00151	PDZ and LIM domain protein 1	PDLIM1	36.071	0.898
Q9NZ45	CDGSH iron-sulfur domain-containing protein 1	CISD1	12.199	0.705
P30040	Endoplasmic reticulum resident protein 29	ERP29	28.993	1.033
Q8NBJ5	Procollagen galactosyltransferase 1	COLGALT1	71.635	0.905
O76071	Probable cytosolic iron-sulfur protein assembly protein CIAO1	CIAO1	37.84	0.895
P14854	Cytochrome c oxidase subunit 6B1	COX6B1	10.192	1.016
P07954	Fumarate hydratase, mitochondrial	FH	54.636	0.934
Q92989	Polyribonucleotide 5'-hydroxyl-kinase Clp1	CLP1	47.645
Q96SN8	CDK5 regulatory subunit-associated protein 2	CDK5RAP2	215.04
O15511	Actin-related protein 2/3 complex subunit 5	ARPC5	16.32	1.014
Q9H4K7	Mitochondrial ribosome-associated GTPase 2	MTG2	43.955
Q9UNS2	COP9 signalosome complex subunit 3	COPS3	47.873	0.764
O95707	Ribonuclease P protein subunit p29	POP4	25.424
P27816	Microtubule-associated protein 4	MAP4	121	0.957
Q9Y5B6	PAX3- and PAX7-binding protein 1	PAXBP1	104.8	0.732
Q7Z4G1	COMM domain-containing protein 6	COMMD6	9.638	0.789
Q15746	Myosin light chain kinase, smooth muscle	MYLK	210.71
Q9H9A5	CCR4-NOT transcription complex subunit 10	CNOT10	82.309	1.018
Q8N6H7	ADP-ribosylation factor GTPase-activating protein 2	ARFGAP2	56.72	1.288
Q6UW63	KDEL motif-containing protein 1	KDELC1	58.042
Q96I99	Succinate--CoA ligase [GDP-forming] subunit beta, mitochondrial	SUCLG2	46.51	1.006
Q2TAY7	WD40 repeat-containing protein SMU1	SMU1	57.543	0.941
O00308	NEDD4-like E3 ubiquitin-protein ligase WWP2	WWP2	98.911	1.274
O43854	EGF-like repeat and discoidin I-like domain-containing protein 3	EDIL3	53.764
Q12904	Aminoacyl tRNA synthase complex-interacting multifunctional protein 1	AIMP1	34.352	1.209
Q8IVS2	Malonyl-CoA-acyl carrier protein transacylase, mitochondrial	MCAT	42.961	0.89
Q5T200	Zinc finger CCCH domain-containing protein 13	ZC3H13	196.63
Q9BQE5	Apolipoprotein L2	APOL2	37.092
P14866	Heterogeneous nuclear ribonucleoprotein L	HNRNPL	64.132	0.97
Q9UGP8	Translocation protein SEC63 homolog	SEC63	87.996	0.903
O43164	E3 ubiquitin-protein ligase Praja-2	PJA2	78.213
P63151	Serine/threonine-protein phosphatase 2A 55 kDa regulatory subunit B alpha isoform	PPP2R2A	51.691	1.144
O60907	F-box-like/WD repeat-containing protein TBL1X	TBL1X	62.495
Q12800	Alpha-globin transcription factor CP2	TFCP2	57.255	0.748
Q9H0P0	Cytosolic 5'-nucleotidase 3A	NT5C3A	37.948	0.78
Q7KZF4	Staphylococcal nuclease domain-containing protein 1	SND1	102	1.099
Q13478	Interleukin-18 receptor 1	IL18R1	62.303
Q92783	Signal transducing adapter molecule 1	STAM	59.179	0.965
Q9P2I0	Cleavage and polyadenylation specificity factor subunit 2	CPSF2	88.486	0.867
O43290	U4/U6.U5 tri-snRNP-associated protein 1	SART1	90.254	0.966
P49840	Glycogen synthase kinase-3 alpha	GSK3A	50.98	1.058
P00395	Cytochrome c oxidase subunit 1	MT-CO1	57.041
Q9HD20	Manganese-transporting ATPase 13A1	ATP13A1	132.95	0.892
Q8IWJ2	GRIP and coiled-coil domain-containing protein 2	GCC2	195.91	1.073
Q9UII4	E3 ISG15--protein ligase HERC5	HERC5	116.85
Q9H269	Vacuolar protein sorting-associated protein 16 homolog	VPS16	94.693	1.083
Q8NBW4	Sodium-coupled neutral amino acid transporter 9	SLC38A9	63.775
P54709	Sodium/potassium-transporting ATPase subunit beta-3	ATP1B3	31.512	1.227
Q13505	Metaxin-1	MTX1	51.462	1.244
P50897	Palmitoyl-protein thioesterase 1	PPT1	34.193	0.804
P50542	Peroxisomal targeting signal 1 receptor	PEX5	70.864	1.082
Q6UXH1	Cysteine-rich with EGF-like domain protein 2	CRELD2	38.191	1.494
Q92696	Geranylgeranyl transferase type-2 subunit alpha	RABGGTA	65.071	1.137
Q8IX01	SURP and G-patch domain-containing protein 2	SUGP2	120.21	0.889
P15328	Folate receptor alpha	FOLR1	29.819	0.774
P07947	Tyrosine-protein kinase Yes	YES1	60.801	0.777
Q9NWU1	3-oxoacyl-[acyl-carrier-protein] synthase, mitochondrial	OXSM	48.842
Q5T440	Putative transferase CAF17, mitochondrial	IBA57	38.155
Q15172	Serine/threonine-protein phosphatase 2A 56 kDa regulatory subunit alpha isoform	PPP2R5A	56.193
Q13613	Myotubularin-related protein 1	MTMR1	74.677
Q9Y262	Eukaryotic translation initiation factor 3 subunit L	EIF3L	66.726	1.158
Q9NX00	Transmembrane protein 160	TMEM160	19.657	1.351
Q99598	Translin-associated protein X	TSNAX	33.112	1.269
Q15181	Inorganic pyrophosphatase	PPA1	32.66	1.037
Q96B77	Transmembrane protein 186	TMEM186	24.893
Q9Y3F4	Serine-threonine kinase receptor-associated protein	STRAP	38.438	0.881
Q9Y5Z0	Beta-secretase 2	BACE2	56.18
P48651	Phosphatidylserine synthase 1	PTDSS1	55.527	0.951
A6NHR9	Structural maintenance of chromosomes flexible hinge domain-containing protein 1	SMCHD1	226.37	1.278
P31943	Heterogeneous nuclear ribonucleoprotein H	HNRNPH1	49.229	0.745
Q14165	Malectin	MLEC	32.233	1.096
Q9Y5V0	Zinc finger protein 706	ZNF706	8.4977
Q8TD19	Serine/threonine-protein kinase Nek9	NEK9	107.17
Q9H4L5	Oxysterol-binding protein-related protein 3	OSBPL3	101.22	0.732
P62310	U6 snRNA-associated Sm-like protein LSm3	LSM3	11.845
Q8NBN3	Transmembrane protein 87A	TMEM87A	63.429	1.143
Q9Y3A6	Transmembrane emp24 domain-containing protein 5	TMED5	26.005	1.38
Q99489	D-aspartate oxidase	DDO	37.534
Q7Z5L9	Interferon regulatory factor 2-binding protein 2	IRF2BP2	61.024	0.794
Q9GZR7	ATP-dependent RNA helicase DDX24	DDX24	96.331	1.187
Q8N108	Mesoderm induction early response protein 1	MIER1	57.983
P13667	Protein disulfide-isomerase A4	PDIA4	72.932	1.171
Q32P41	tRNA (guanine(37)-N1)-methyltransferase	TRMT5	58.246	0.927
Q71UM5	40S ribosomal protein S27-like	RPS27L	9.4771	0.818
Q9UIF9	Bromodomain adjacent to zinc finger domain protein 2A	BAZ2A	211.2
Q9BVS4	Serine/threonine-protein kinase RIO2	RIOK2	63.282
Q9H307	Pinin	PNN	81.627	0.83
Q96DV4	39S ribosomal protein L38, mitochondrial	MRPL38	44.596	1.041
Q5VYS8	Terminal uridylyltransferase 7	ZCCHC6	171.23
Q9Y580	RNA-binding protein 7	RBM7	30.503	1.014
Q9UPN6	Protein SCAF8	SCAF8	140.52
Q92890	Ubiquitin recognition factor in ER-associated degradation protein 1	UFD1	34.5	1.142
P17980	26S proteasome regulatory subunit 6A	PSMC3	49.203	0.944
Q49A26	Putative oxidoreductase GLYR1	GLYR1	60.556	0.93
P61221	ATP-binding cassette sub-family E member 1	ABCE1	67.314	1.154
Q05397	Focal adhesion kinase 1	PTK2	119.23	0.915
Q9BVM2	Protein DPCD	DPCD	23.239
Q6P1K8	General transcription factor IIH subunit 2-like protein	GTF2H2C	44.452	1.407
Q6PIU2	Neutral cholesterol ester hydrolase 1	NCEH1	45.807	0.847
Q7Z6Z7	E3 ubiquitin-protein ligase HUWE1	HUWE1	481.89	1.087
O00154	Cytosolic acyl coenzyme A thioester hydrolase	ACOT7	41.796	1.166
P47224	Guanine nucleotide exchange factor MSS4	RABIF	13.839
Q9GZT8	NIF3-like protein 1	NIF3L1	41.968	0.897
Q9UBK9	Protein UXT	UXT	18.246	0.879
P21912	Succinate dehydrogenase [ubiquinone] iron-sulfur subunit, mitochondrial	SDHB	31.629	0.994
O14618	Copper chaperone for superoxide dismutase	CCS	29.04
Q9Y296	Trafficking protein particle complex subunit 4	TRAPPC4	24.34
Q5T447	E3 ubiquitin-protein ligase HECTD3	HECTD3	97.112
Q7Z3K3	Pogo transposable element with ZNF domain	POGZ	155.34	0.838
P82650	28S ribosomal protein S22, mitochondrial	MRPS22	41.28	0.793
Q96H55	Unconventional myosin-XIX	MYO19	109.13
O75531	Barrier-to-autointegration factor	BANF1	10.058	1.027
Q9NPF0	CD320 antigen	CD320	28.991	1.176
Q9BQ52	Zinc phosphodiesterase ELAC protein 2	ELAC2	92.218	0.855
Q16630	Cleavage and polyadenylation specificity factor subunit 6	CPSF6	59.209	1.204
Q9Y3I1	F-box only protein 7	FBXO7	58.502	0.712
Q7Z7K6	Centromere protein V	CENPV	29.946	0.798
P05423	DNA-directed RNA polymerase III subunit RPC4	POLR3D	44.395
O43809	Cleavage and polyadenylation specificity factor subunit 5	NUDT21	26.227	1.172
P30042	ES1 protein homolog, mitochondrial	C21orf33	28.17	1.03
P09132	Signal recognition particle 19 kDa protein	SRP19	16.156	1.313
Q99497	Protein/nucleic acid deglycase DJ-1	PARK7	19.891	0.932
P23193	Transcription elongation factor A protein 1	TCEA1	33.969	0.896
Q9Y4A5	Transformation/transcription domain-associated protein	TRRAP	437.6	0.779
Q15650	Activating signal cointegrator 1	TRIP4	66.145
O94842	TOX high mobility group box family member 4	TOX4	66.194	1.176
O75695	Protein XRP2	RP2	39.641	1.464
P62942	Peptidyl-prolyl cis-trans isomerase FKBP1A	FKBP1A	11.951	0.912
Q13415	Origin recognition complex subunit 1	ORC1	97.349
Q96S19	Methyltransferase-like 26	METTL26	22.578	0.996
Q92508	Piezo-type mechanosensitive ion channel component 1	PIEZO1	286.79
Q9NPD3	Exosome complex component RRP41	EXOSC4	26.383	1.171
Q9BVV7	Mitochondrial import inner membrane translocase subunit Tim21	TIMM21	28.202
Q92520	Protein FAM3C	FAM3C	24.68	0.723
Q8WVC0	RNA polymerase-associated protein LEO1	LEO1	75.403
P56192	Methionine--tRNA ligase, cytoplasmic	MARS	101.11	0.931
Q9BVG9	Phosphatidylserine synthase 2	PTDSS2	56.252
Q96GW9	Methionine--tRNA ligase, mitochondrial	MARS2	66.59
Q8WXX5	DnaJ homolog subfamily C member 9	DNAJC9	29.909	1.384
P55060	Exportin-2	CSE1L	110.42	1.151
P42785	Lysosomal Pro-X carboxypeptidase	PRCP	55.799	0.866
Q9UIA9	Exportin-7	XPO7	123.91	1.044
P14923	Junction plakoglobin	JUP	81.744	1.149
P51114	Fragile X mental retardation syndrome-related protein 1	FXR1	69.72	1.359
Q9P2R7	Succinate--CoA ligase [ADP-forming] subunit beta, mitochondrial	SUCLA2	50.317	1.29
Q9H2K8	Serine/threonine-protein kinase TAO3	TAOK3	105.4	1.388
O94992	Protein HEXIM1	HEXIM1	40.623	0.96
O60287	Nucleolar pre-ribosomal-associated protein 1	URB1	254.39	1.144
Q9NSD9	Phenylalanine--tRNA ligase beta subunit	FARSB	66.115	0.922
Q03518	Antigen peptide transporter 1	TAP1	87.217	1.014
O60826	Coiled-coil domain-containing protein 22	CCDC22	70.755	1.175
Q9BQ39	ATP-dependent RNA helicase DDX50	DDX50	82.564	1.219
Q96IR7	4-hydroxyphenylpyruvate dioxygenase-like protein	HPDL	39.385	0.781
O00712	Nuclear factor 1 B-type	NFIB	47.441
Q9Y6M5	Zinc transporter 1	SLC30A1	55.299	1.039
Q9NUQ8	ATP-binding cassette sub-family F member 3	ABCF3	79.744	1.168
Q7Z3C6	Autophagy-related protein 9A	ATG9A	94.446	1.184
Q9UBB4	Ataxin-10	ATXN10	53.488	1.106
Q86W50	U6 small nuclear RNA (adenine-(43)-N(6))-methyltransferase	METTL16	63.62	1.145
P18564	Integrin beta-6	ITGB6	85.935
P53007	Tricarboxylate transport protein, mitochondrial	SLC25A1	34.012	1.107
Q9UP83	Conserved oligomeric Golgi complex subunit 5	COG5	92.742	1.078
Q9H6V9	Lipid droplet-associated hydrolase	LDAH	37.318
Q16204	Coiled-coil domain-containing protein 6	CCDC6	53.29	1.023
Q8TEQ6	Gem-associated protein 5	GEMIN5	168.59	0.953
Q96NC0	Zinc finger matrin-type protein 2	ZMAT2	23.612
P49841	Glycogen synthase kinase-3 beta	GSK3B	46.744	0.957
Q8NBS9	Thioredoxin domain-containing protein 5	TXNDC5	47.628	0.746
Q7Z5K2	Wings apart-like protein homolog	WAPL	132.94
P25325	3-mercaptopyruvate sulfurtransferase	MPST	33.178	0.978
O00541	Pescadillo homolog	PES1	68.002	1.154
Q9UFF9	CCR4-NOT transcription complex subunit 8	CNOT8	33.54	1.245
Q9Y376	Calcium-binding protein 39	CAB39	39.869	1.033
Q5T9L3	Protein wntless homolog	WLS	62.253	0.94
Q9Y3T9	Nucleolar complex protein 2 homolog	NOC2L	84.918	0.779
Q5VW38	Protein GPR107	GPR107	66.99
Q9HBG4	V-type proton ATPase 116 kDa subunit a isoform 4	ATP6V0A4	96.385
Q9Y3I0	tRNA-splicing ligase RtcB homolog	RTCB	55.21	0.997
Q8TF72	Protein Shroom3	SHROOM3	216.85
Q7KZ85	Transcription elongation factor SPT6	SUPT6H	199.07	1.101
P30154	Serine/threonine-protein phosphatase 2A 65 kDa regulatory subunit A beta isoform	PPP2R1B	66.213	0.907
Q8IZP0	Abl interactor 1	ABI1	55.08	1.197
P17301	Integrin alpha-2	ITGA2	129.29	0.809
P42126	Enoyl-CoA delta isomerase 1, mitochondrial	ECI1	32.816	1.052
O15371	Eukaryotic translation initiation factor 3 subunit D	EIF3D	63.972	1.349
P26599	Polypyrimidine tract-binding protein 1	PTBP1	57.221	0.817
P48729	Casein kinase I isoform alpha	CSNK1A1	38.914	0.81
Q13155	Aminoacyl tRNA synthase complex-interacting multifunctional protein 2	AIMP2	35.348	0.908
Q14671	Pumilio homolog 1	PUM1	126.47	0.851
Q969L2	Protein MAL2	MAL2	19.125
P68104	Elongation factor 1-alpha 1	EEF1A1	50.14	0.81
Q9BXI9	Complement C1q tumor necrosis factor-related protein 6	C1QTNF6	28.668
Q53T59	HCLS1-binding protein 3	HS1BP3	42.78
P08651	Nuclear factor 1 C-type	NFIC	55.674	1.455
P62841	40S ribosomal protein S15	RPS15	17.04
Q14103	Heterogeneous nuclear ribonucleoprotein D0	HNRNPD	38.434	0.773
O96006	Zinc finger BED domain-containing protein 1	ZBED1	78.155	1.166
Q9NU22	Midasin	MDN1	632.81	1.162
Q8NCW5	NAD(P)H-hydrate epimerase	NAXE	31.674	0.981
P50991	T-complex protein 1 subunit delta	CCT4	57.924	0.932
Q96CT7	Coiled-coil domain-containing protein 124	CCDC124	25.835	1.13
P62081	40S ribosomal protein S7	RPS7	22.127	1.125
O95487	Protein transport protein Sec24B	SEC24B	137.42	1.268
Q86V81	THO complex subunit 4	ALYREF	26.888	0.779
Q9Y672	Dolichyl pyrophosphate Man9GlcNAc2 alpha-1,3-glucosyltransferase	ALG6	58.12
Q9P258	Protein RCC2	RCC2	56.084	0.977
Q96KP4	Cytosolic non-specific dipeptidase	CNDP2	52.878	0.916
P11586	C-1-tetrahydrofolate synthase, cytoplasmic	MTHFD1	101.56	1.158
P52294	Importin subunit alpha-5	KPNA1	60.221	0.8
P46379	Large proline-rich protein BAG6	BAG6	119.41	1.111
Q8TEX9	Importin-4	IPO4	118.71	0.902
P62070	Ras-related protein R-Ras2	RRAS2	23.399
P20338	Ras-related protein Rab-4A	RAB4A	24.389
Q96TC7	Regulator of microtubule dynamics protein 3	RMDN3	52.118
Q9Y3E7	Charged multivesicular body protein 3	CHMP3	25.073	0.852
Q08722	Leukocyte surface antigen CD47	CD47	35.213
Q9Y6K0	Choline/ethanolaminephosphotransferase 1	CEPT1	46.553
Q9P0M6	Core histone macro-H2A.2	H2AFY2	40.058
O95456	Proteasome assembly chaperone 1	PSMG1	32.854	0.703
O94966	Ubiquitin carboxyl-terminal hydrolase 19	USP19	145.65
Q9NTZ6	RNA-binding protein 12	RBM12	97.394	1.144
Q96KB5	Lymphokine-activated killer T-cell-originated protein kinase	PBK	36.085	0.777
O15119	T-box transcription factor TBX3	TBX3	79.388
O75915	PRA1 family protein 3	ARL6IP5	21.614	0.707
P04040	Catalase	CAT	59.755	1.337
P60468	Protein transport protein Sec61 subunit beta	SEC61B	9.9743	1.055
Q5T9A4	ATPase family AAA domain-containing protein 3B	ATAD3B	72.572	0.954
P13804	Electron transfer flavoprotein subunit alpha, mitochondrial	ETFA	35.079	0.956
P61020	Ras-related protein Rab-5B	RAB5B	23.707	1.004
P35249	Replication factor C subunit 4	RFC4	39.681	0.957
Q9UFC0	Leucine-rich repeat and WD repeat-containing protein 1	LRWD1	70.86	0.706
O14530	Thioredoxin domain-containing protein 9	TXNDC9	26.534	0.975
P35626	Beta-adrenergic receptor kinase 2	GRK3	79.709
Q9Y2T2	AP-3 complex subunit mu-1	AP3M1	46.939	0.869
Q9Y394	Dehydrogenase/reductase SDR family member 7	DHRS7	38.298
Q96D46	60S ribosomal export protein NMD3	NMD3	57.603	0.789
Q99613	Eukaryotic translation initiation factor 3 subunit C	EIF3C	105.34	1.026
Q7L2H7	Eukaryotic translation initiation factor 3 subunit M	EIF3M	42.502	0.913
O00139	Kinesin-like protein KIF2A	KIF2A	79.954	0.975
Q8IZW8	Tensin-4	TNS4	76.763
O00534	von Willebrand factor A domain-containing protein 5A	VWA5A	86.488	1.046
Q15014	Mortality factor 4-like protein 2	MORF4L2	32.307	0.801
Q5BKZ1	DBIRD complex subunit ZNF326	ZNF326	65.653	0.881
Q6ZW31	Rho GTPase-activating protein SYDE1	SYDE1	79.792
Q9GZR1	Sentrin-specific protease 6	SENP6	126.14
Q30201	Hereditary hemochromatosis protein	HFE	40.108
Q8N4C8	Misshapen-like kinase 1	MINK1	149.82	1.03
O60762	Dolichol-phosphate mannosyltransferase subunit 1	DPM1	29.634	1.153
Q9HD45	Transmembrane 9 superfamily member 3	TM9SF3	67.887	1.146
Q16513	Serine/threonine-protein kinase N2	PKN2	112.03	1.019
P36776	Lon protease homolog, mitochondrial	LONP1	106.49	0.909
Q9H2J4	Phosducin-like protein 3	PDCL3	27.614	0.914
Q12874	Splicing factor 3A subunit 3	SF3A3	58.848	1.171
O60502	Protein O-GlcNAcase	MGEA5	102.91	1.045
Q9Y6I3	Epsin-1	EPN1	60.293	0.97
Q9UBM7	7-dehydrocholesterol reductase	DHCR7	54.489	1.279
Q8TB61	Adenosine 3'-phospho 5'-phosphosulfate transporter 1	SLC35B2	47.514	1.116
Q68EM7	Rho GTPase-activating protein 17	ARHGAP17	95.436	1.277
P40855	Peroxisomal biogenesis factor 19	PEX19	32.806	1.288
Q9Y6G5	COMM domain-containing protein 10	COMMD10	22.966	0.772
Q9H8S9	MOB kinase activator 1A	MOB1A	25.079	1.095
O95571	Persulfide dioxygenase ETHE1, mitochondrial	ETHE1	27.873	0.944
O43676	NADH dehydrogenase [ubiquinone] 1 beta subcomplex subunit 3	NDUFB3	11.402
O60506	Heterogeneous nuclear ribonucleoprotein Q	SYNCRIP	69.602	0.766
O95104	Splicing factor, arginine/serine-rich 15	SCAF4	125.87	1.08
Q9NZ32	Actin-related protein 10	ACTR10	46.306	0.77
Q9BSY4	Coiled-coil-helix-coiled-coil-helix domain-containing protein 5	CHCHD5	12.395	0.863
Q15369	Elongin-C	ELOC	12.473	1.129
P61006	Ras-related protein Rab-8A	RAB8A	23.668	0.942
P17858	ATP-dependent 6-phosphofructokinase, liver type	PFKL	85.018	1.248
P23511	Nuclear transcription factor Y subunit alpha	NFYA	36.876
P53597	Succinate--CoA ligase [ADP/GDP-forming] subunit alpha, mitochondrial	SUCLG1	36.249	1.151
P62753	40S ribosomal protein S6	RPS6	28.68	1.214
Q9Y679	Ancient ubiquitous protein 1	AUP1	53.028	1.081
P30085	UMP-CMP kinase	CMPK1	22.222	1.177
Q9NRR4	Ribonuclease 3	DROSHA	159.31
Q9NP58	ATP-binding cassette sub-family B member 6, mitochondrial	ABCB6	93.884	1.244
P62308	Small nuclear ribonucleoprotein G	SNRPG	8.496	1.159
Q8WU79	Stromal membrane-associated protein 2	SMAP2	46.785
P41743	Protein kinase C iota type	PRKCI	68.262	0.915
O95870	Protein ABHD16A	ABHD16A	63.243	0.767
O95372	Acyl-protein thioesterase 2	LYPLA2	24.737
Q86XH1	IQ and AAA domain-containing protein 1	IQCA1	95.34
Q9Y289	Sodium-dependent multivitamin transporter	SLC5A6	68.641	1.093
P31350	Ribonucleoside-diphosphate reductase subunit M2	RRM2	44.877	0.89
Q9HAV7	GrpE protein homolog 1, mitochondrial	GRPEL1	24.279	1.095
Q15428	Splicing factor 3A subunit 2	SF3A2	49.255	1.458
O00178	GTP-binding protein 1	GTPBP1	72.453
Q9UH65	Switch-associated protein 70	SWAP70	68.997	1.27
Q9H0E3	Histone deacetylase complex subunit SAP130	SAP130	110.32	1.361
Q9P0J1	[Pyruvate dehydrogenase [acetyl-transferring]]-phosphatase 1, mitochondrial	PDP1	61.053
Q13619	Cullin-4A	CUL4A	87.679	0.834
Q9HCD6	Protein TANC2	TANC2	219.65
Q14197	Peptidyl-tRNA hydrolase ICT1, mitochondrial	MRPL58	23.63	1.251
Q14686	Nuclear receptor coactivator 6	NCOA6	219.14	1.212
Q9BZV1	UBX domain-containing protein 6	UBXN6	49.753
Q9BVW5	TIMELESS-interacting protein	TIPIN	34.555
Q9NWV8	BRISC and BRCA1-A complex member 1	BABAM1	36.56
P20839	Inosine-5'-monophosphate dehydrogenase 1	IMPDH1	55.405	0.95
P82932	28S ribosomal protein S6, mitochondrial	MRPS6	14.226	0.821
Q9Y3C8	Ubiquitin-fold modifier-conjugating enzyme 1	UFC1	19.458	1.462
Q9H6B4	CXADR-like membrane protein	CLMP	41.28
O75382	Tripartite motif-containing protein 3	TRIM3	80.829
P27695	DNA-(apurinic or apyrimidinic site) lyase	APEX1	35.554	0.851
Q6P2E9	Enhancer of mRNA-decapping protein 4	EDC4	151.66	1.012
Q08117	Amino-terminal enhancer of split	AES	21.97
Q9Y6E2	Basic leucine zipper and W2 domain-containing protein 2	BZW2	48.162	0.98
P29590	Protein PML	PML	97.55
O95155	Ubiquitin conjugation factor E4 B	UBE4B	146.18	1.011
Q75N03	E3 ubiquitin-protein ligase Hakai	CBLL1	54.519
Q9NZM1	Myoferlin	MYOF	234.71	1.036
P51809	Vesicle-associated membrane protein 7	VAMP7	24.935	1.321
Q8N8A6	ATP-dependent RNA helicase DDX51	DDX51	72.456	0.834
O15155	BET1 homolog	BET1	13.289	1.024
P61964	WD repeat-containing protein 5	WDR5	36.588	1.184
Q13439	Golgin subfamily A member 4	GOLGA4	261.14
Q9UEE9	Craniofacial development protein 1	CFDP1	33.592	1.369
Q9H444	Charged multivesicular body protein 4b	CHMP4B	24.95
Q96CP6	GRAM domain-containing protein 1A	GRAMD1A	80.679
Q8N6T3	ADP-ribosylation factor GTPase-activating protein 1	ARFGAP1	44.667	0.89
P98082	Disabled homolog 2	DAB2	82.447	1.46
Q9H8H3	Methyltransferase-like protein 7A	METTL7A	28.319
Q96CM8	Acyl-CoA synthetase family member 2, mitochondrial	ACSF2	68.124	1.116
O14639	Actin-binding LIM protein 1	ABLIM1	87.687	1.3
O14964	Hepatocyte growth factor-regulated tyrosine kinase substrate	HGS	86.191	1.144
P46060	Ran GTPase-activating protein 1	RANGAP1	63.541	1.155
Q9BSL1	Ubiquitin-associated domain-containing protein 1	UBAC1	45.338	1.231
Q9BSC4	Nucleolar protein 10	NOL10	80.301	1.159
P43307	Translocon-associated protein subunit alpha	SSR1	32.235
Q7Z478	ATP-dependent RNA helicase DHX29	DHX29	155.23	1.038
Q15629	Translocating chain-associated membrane protein 1	TRAM1	43.071	0.798
Q9NUI1	Peroxisomal 2,4-dienoyl-CoA reductase	DECR2	30.777	1.4
Q9NUL7	Probable ATP-dependent RNA helicase DDX28	DDX28	59.58	0.928
Q96JB1	Dynein heavy chain 8, axonemal	DNAH8	514.66
Q14011	Cold-inducible RNA-binding protein	CIRBP	18.648	0.757
Q5TAQ9	DDB1- and CUL4-associated factor 8	DCAF8	66.851	1.089
Q9UGN5	Poly [ADP-ribose] polymerase 2	PARP2	66.205
O00429	Dynamin-1-like protein	DNM1L	81.876	1.132
Q6IBS0	Twinfilin-2	TWF2	39.548	0.724
Q5VZ89	DENN domain-containing protein 4C	DENND4C	212.71
Q9Y3D9	28S ribosomal protein S23, mitochondrial	MRPS23	21.77	0.729
Q93008	Probable ubiquitin carboxyl-terminal hydrolase FAF-X	USP9X	292.28	1.121
Q6NXE6	Armadillo repeat-containing protein 6	ARMC6	54.141	0.901
Q9H0U9	Testis-specific Y-encoded-like protein 1	TSPYL1	49.192
Q9P0R6	GSK3B-interacting protein	GSKIP	15.648
P17050	Alpha-N-acetylgalactosaminidase	NAGA	46.564
P23458	Tyrosine-protein kinase JAK1	JAK1	133.28	0.803
Q9BUN8	Derlin-1	DERL1	28.8	0.83
O75083	WD repeat-containing protein 1	WDR1	66.193	1.064
P16083	Ribosyldihydronicotinamide dehydrogenase [quinone]	NQO2	25.918	0.92
Q96AT9	Ribulose-phosphate 3-epimerase	RPE	24.927
Q96DZ1	Endoplasmic reticulum lectin 1	ERLEC1	54.858
O75340	Programmed cell death protein 6	PDCD6	21.868	1.411
O60832	H/ACA ribonucleoprotein complex subunit 4	DKC1	57.673	1.224
Q8ND04	Protein SMG8	SMG8	109.68
P08183	Multidrug resistance protein 1	ABCB1	141.48	1.102
Q13098	COP9 signalosome complex subunit 1	GPS1	55.536	0.921
Q6GQQ9	OTU domain-containing protein 7B	OTUD7B	92.525
Q8WTW3	Conserved oligomeric Golgi complex subunit 1	COG1	108.98
P0DN79	Cystathionine beta-synthase-like protein	CBSL	60.586	1.02
Q9NV70	Exocyst complex component 1	EXOC1	101.98	1.06
Q9H773	dCTP pyrophosphatase 1	DCTPP1	18.681	0.965
A4D1E9	GTP-binding protein 10	GTPBP10	42.932	0.892
P07355	Annexin A2	ANXA2	38.604	1.158
Q12805	EGF-containing fibulin-like extracellular matrix protein 1	EFEMP1	54.64	0.883
Q96EY8	Cob(I)yrinic acid a,c-diamide adenosyltransferase, mitochondrial	MMAB	27.388
P62829	60S ribosomal protein L23	RPL23	14.865	0.726
Q9Y3D0	Mitotic spindle-associated MMXD complex subunit MIP18	FAM96B	17.663
P38919	Eukaryotic initiation factor 4A-III	EIF4A3	46.871	1.04
P42167	Lamina-associated polypeptide 2, isoforms beta/gamma	TMPO	50.67	0.878
Q9UI30	Multifunctional methyltransferase subunit TRM112-like protein	TRMT112	14.199
Q13200	26S proteasome non-ATPase regulatory subunit 2	PSMD2	100.2	1.204
Q9UER7	Death domain-associated protein 6	DAXX	81.372
Q9NP73	Putative bifunctional UDP-N-acetylglucosamine transferase and deubiquitinase ALG13	ALG13	126.05
P52209	6-phosphogluconate dehydrogenase, decarboxylating	PGD	53.139	0.861
Q8WUM0	Nuclear pore complex protein Nup133	NUP133	128.98	1.18
Q86WQ0	Nuclear receptor 2C2-associated protein	NR2C2AP	15.876	0.925
Q9Y4W2	Ribosomal biogenesis protein LAS1L	LAS1L	83.064	1.081
P33991	DNA replication licensing factor MCM4	MCM4	96.557	0.929
Q13595	Transformer-2 protein homolog alpha	TRA2A	32.688	1.23
Q9UPQ0	LIM and calponin homology domains-containing protein 1	LIMCH1	121.87	1.051
Q8IWE2	Protein NOXP20	FAM114A1	60.741	1.197
Q8N3E9	1-phosphatidylinositol 4,5-bisphosphate phosphodiesterase delta-3	PLCD3	89.257
Q99627	COP9 signalosome complex subunit 8	COPS8	23.225	1.068
Q969V6	MKL/myocardin-like protein 1	MKL1	98.918
Q9NQC3	Reticulon-4	RTN4	129.93	1.06
Q8WUA2	Peptidyl-prolyl cis-trans isomerase-like 4	PPIL4	57.224
Q8NBK3	Sulfatase-modifying factor 1	SUMF1	40.556
Q8NCN5	Pyruvate dehydrogenase phosphatase regulatory subunit, mitochondrial	PDPR	99.363
Q9Y2X9	Zinc finger protein 281	ZNF281	96.914
Q8NFW8	N-acylneuraminate cytidylyltransferase	CMAS	48.379	1.133
Q6PGP7	Tetratricopeptide repeat protein 37	TTC37	175.48	1.141
P46926	Glucosamine-6-phosphate isomerase 1	GNPDA1	32.668	1.186
Q9NTX5	Ethylmalonyl-CoA decarboxylase	ECHDC1	33.698	1.108
Q16222	UDP-N-acetylhexosamine pyrophosphorylase	UAP1	58.768	0.859
Q6R327	Rapamycin-insensitive companion of mTOR	RICTOR	192.22	1.055
Q02241	Kinesin-like protein KIF23	KIF23	110.06	0.9
Q8IYB5	Stromal membrane-associated protein 1	SMAP1	50.386	0.758
Q96A72	Protein mago nashi homolog 2	MAGOHB	17.276	0.91
Q9H6H4	Receptor expression-enhancing protein 4	REEP4	29.395
Q08623	Pseudouridine-5'-phosphatase	PUDP	25.249
P61081	NEDD8-conjugating enzyme Ubc12	UBE2M	20.9	1.091
Q6DKI1	60S ribosomal protein L7-like 1	RPL7L1	28.661	0.794
Q86TI2	Dipeptidyl peptidase 9	DPP9	98.262	0.997
Q9BZJ0	Crooked neck-like protein 1	CRNKL1	100.45	0.816
P18669	Phosphoglycerate mutase 1	PGAM1	28.804	1.054
P47756	F-actin-capping protein subunit beta	CAPZB	31.35	1.03
O14880	Microsomal glutathione S-transferase 3	MGST3	16.516	1.285
Q06210	Glutamine--fructose-6-phosphate aminotransferase [isomerizing] 1	GFPT1	78.806	1.181
Q52LJ0	Protein FAM98B	FAM98B	37.19
Q14978	Nucleolar and coiled-body phosphoprotein 1	NOLC1	73.602	0.893
Q8IV48	3'-5' exoribonuclease 1	ERI1	40.063	0.705
Q9NY93	Probable ATP-dependent RNA helicase DDX56	DDX56	61.589	0.88
Q92805	Golgin subfamily A member 1	GOLGA1	88.183	1.032
O15212	Prefoldin subunit 6	PFDN6	14.582	0.991
Q15796	Mothers against decapentaplegic homolog 2	SMAD2	52.306	0.923
P41240	Tyrosine-protein kinase CSK	CSK	50.704	1.114
P36954	DNA-directed RNA polymerase II subunit RPB9	POLR2I	14.523	0.795
Q14244	Ensconsin	MAP7	84.051	1.254
O60231	Pre-mRNA-splicing factor ATP-dependent RNA helicase DHX16	DHX16	119.26	0.824
P15880	40S ribosomal protein S2	RPS2	31.324	1.134
Q9BSH4	Translational activator of cytochrome c oxidase 1	TACO1	32.477	1.075
Q96B26	Exosome complex component RRP43	EXOSC8	30.039	1.077
Q06787	Synaptic functional regulator FMR1	FMR1	71.174
Q96JP5	E3 ubiquitin-protein ligase ZFP91	ZFP91	63.444	1.02
Q9BQP7	Mitochondrial genome maintenance exonuclease 1	MGME1	39.42	1.098
Q5T1C6	Acyl-coenzyme A thioesterase THEM4	THEM4	27.129	1.008
Q13641	Trophoblast glycoprotein	TPBG	46.031	0.795
P09601	Heme oxygenase 1	HMOX1	32.818	1.196
Q9NVU7	Protein SDA1 homolog	SDAD1	79.87	1.134
P08581	Hepatocyte growth factor receptor	MET	155.54	1.145
Q6NW34	Nucleolus and neural progenitor protein	NEPRO	64.551	0.829
P33316	Deoxyuridine 5'-triphosphate nucleotidohydrolase, mitochondrial	DUT	26.563	1.21
Q9NW13	RNA-binding protein 28	RBM28	85.737	0.782
Q3ZCQ8	Mitochondrial import inner membrane translocase subunit TIM50	TIMM50	39.646	0.734
Q9NVI7	ATPase family AAA domain-containing protein 3A	ATAD3A	71.368	0.933
Q8TDQ7	Glucosamine-6-phosphate isomerase 2	GNPDA2	31.084
Q99735	Microsomal glutathione S-transferase 2	MGST2	16.62
Q99959	Plakophilin-2	PKP2	97.414	1.205
P55011	Solute carrier family 12 member 2	SLC12A2	131.45	1.394
P30536	Translocator protein	TSPO	18.828	0.844
P13489	Ribonuclease inhibitor	RNH1	49.973	1.067
Q8N1G4	Leucine-rich repeat-containing protein 47	LRRC47	63.472	0.833
Q9P0S3	ORM1-like protein 1	ORMDL1	17.371
P30837	Aldehyde dehydrogenase X, mitochondrial	ALDH1B1	57.206	0.938
Q9UJZ1	Stomatin-like protein 2, mitochondrial	STOML2	38.534	0.8
P50583	Bis(5'-nucleosyl)-tetraphosphatase [asymmetrical]	NUDT2	16.829	0.746
P14618	Pyruvate kinase PKM	PKM	57.936	1.026
Q8WX93	Palladin	PALLD	150.56	0.955
Q05519	Serine/arginine-rich splicing factor 11	SRSF11	53.542	1.099
Q9NUP9	Protein lin-7 homolog C	LIN7C	21.834	0.948
Q9UNZ2	NSFL1 cofactor p47	NSFL1C	40.572	0.826
Q9P1U0	DNA-directed RNA polymerase I subunit RPA12	ZNRD1	13.904
P48730	Casein kinase I isoform delta	CSNK1D	47.33	1.241
Q9Y399	28S ribosomal protein S2, mitochondrial	MRPS2	33.249	0.794
O43402	ER membrane protein complex subunit 8	EMC8	23.773	0.767
Q9GZY8	Mitochondrial fission factor	MFF	38.464	1.261
Q8NEB9	Phosphatidylinositol 3-kinase catalytic subunit type 3	PIK3C3	101.55	0.97
Q719H9	BTB/POZ domain-containing protein KCTD1	KCTD1	29.404
Q9NRZ9	Lymphoid-specific helicase	HELLS	97.073	0.823
Q9H7E2	Tudor domain-containing protein 3	TDRD3	73.184
P61970	Nuclear transport factor 2	NUTF2	14.478	0.873
P40939	Trifunctional enzyme subunit alpha, mitochondrial	HADHA	82.999	0.974
P12236	ADP/ATP translocase 3	SLC25A6	32.866	0.695
Q9NXK8	F-box/LRR-repeat protein 12	FBXL12	37.026
P59998	Actin-related protein 2/3 complex subunit 4	ARPC4	19.667	1.229
Q9UH17	DNA dC->dU-editing enzyme APOBEC-3B	APOBEC3B	45.924	0.851
Q01780	Exosome component 10	EXOSC10	100.83	0.926
Q8N573	Oxidation resistance protein 1	OXR1	97.969
Q6UX07	Dehydrogenase/reductase SDR family member 13	DHRS13	40.848
Q15398	Disks large-associated protein 5	DLGAP5	95.114
Q9H5Q4	Dimethyladenosine transferase 2, mitochondrial	TFB2M	45.348	0.945
P23368	NAD-dependent malic enzyme, mitochondrial	ME2	65.443	1.281
P16435	NADPH--cytochrome P450 reductase	POR	76.689	0.879
P46100	Transcriptional regulator ATRX	ATRX	282.58
P82914	28S ribosomal protein S15, mitochondrial	MRPS15	29.842
Q15056	Eukaryotic translation initiation factor 4H	EIF4H	27.385	0.827
Q8NFH5	Nucleoporin NUP35	NUP35	34.773	1.137
Q9UIJ7	GTP:AMP phosphotransferase AK3, mitochondrial	AK3	25.565
Q3ZCM7	Tubulin beta-8 chain	TUBB8	49.775
P61163	Alpha-centractin	ACTR1A	42.613	1.404
O75586	Mediator of RNA polymerase II transcription subunit 6	MED6	28.424
Q9ULC3	Ras-related protein Rab-23	RAB23	26.659	1.367
Q9HBM6	Transcription initiation factor TFIID subunit 9B	TAF9B	27.622
Q9NZJ0	Denticleless protein homolog	DTL	79.467
Q9BZZ5	Apoptosis inhibitor 5	API5	59.004	0.923
Q6NUT3	Major facilitator superfamily domain-containing protein 12	MFSD12	52.075	1.131
Q9Y4R8	Telomere length regulation protein TEL2 homolog	TELO2	91.746	1.027
Q9Y282	Endoplasmic reticulum-Golgi intermediate compartment protein 3	ERGIC3	43.222	0.872
Q9C0C9	(E3-independent) E2 ubiquitin-conjugating enzyme	UBE2O	141.29	1.21
Q58FF6	Putative heat shock protein HSP 90-beta 4	HSP90AB4P	58.264
P53618	Coatomer subunit beta	COPB1	107.14	1.156
O75380	NADH dehydrogenase [ubiquinone] iron-sulfur protein 6, mitochondrial	NDUFS6	13.711	1.196
P21291	Cysteine and glycine-rich protein 1	CSRP1	20.567	1.035
Q9UBT2	SUMO-activating enzyme subunit 2	UBA2	71.223	1.034
Q9BUH6	Protein PAXX	PAXX	21.639
P78563	Double-stranded RNA-specific editase 1	ADARB1	80.762
P12955	Xaa-Pro dipeptidase	PEPD	54.548	1.328
Q9UBB5	Methyl-CpG-binding domain protein 2	MBD2	43.254	1.003
O14772	Fucose-1-phosphate guanylyltransferase	FPGT	66.598
O60547	GDP-mannose 4,6 dehydratase	GMDS	41.949	1.268
Q9P289	Serine/threonine-protein kinase 26	STK26	46.528	0.914
Q9UBC2	Epidermal growth factor receptor substrate 15-like 1	EPS15L1	94.254	1.099
Q13268	Dehydrogenase/reductase SDR family member 2, mitochondrial	DHRS2	29.926
Q9ULK4	Mediator of RNA polymerase II transcription subunit 23	MED23	156.47	0.775
Q14980	Nuclear mitotic apparatus protein 1	NUMA1	238.26	0.82
Q5RKV6	Exosome complex component MTR3	EXOSC6	28.235
Q8WX92	Negative elongation factor B	NELFB	65.697	0.827
Q12905	Interleukin enhancer-binding factor 2	ILF2	43.062	0.773
A3KMH1	von Willebrand factor A domain-containing protein 8	VWA8	214.82	1.11
Q96HR8	H/ACA ribonucleoprotein complex non-core subunit NAF1	NAF1	53.716
P56182	Ribosomal RNA processing protein 1 homolog A	RRP1	52.839	0.794
P31150	Rab GDP dissociation inhibitor alpha	GDI1	50.582	1.032
Q6PD62	RNA polymerase-associated protein CTR9 homolog	CTR9	133.5	0.864
Q9Y3B4	Splicing factor 3B subunit 6	SF3B6	14.585	1.032
Q9BXJ9	N-alpha-acetyltransferase 15, NatA auxiliary subunit	NAA15	101.27	0.945
Q6XQN6	Nicotinate phosphoribosyltransferase	NAPRT	57.578	1.145
Q5HYI7	Metaxin-3	MTX3	35.093
O60264	SWI/SNF-related matrix-associated actin-dependent regulator of chromatin subfamily A member 5	SMARCA5	121.9	0.831
P48723	Heat shock 70 kDa protein 13	HSPA13	51.927
Q15642	Cdc42-interacting protein 4	TRIP10	68.351	1.25
Q96EK5	KIF1-binding protein	KIF1BP	71.813	1.05
Q14004	Cyclin-dependent kinase 13	CDK13	164.92
Q9H9P8	L-2-hydroxyglutarate dehydrogenase, mitochondrial	L2HGDH	50.315
Q9GZT9	Egl nine homolog 1	EGLN1	46.02
P32004	Neural cell adhesion molecule L1	L1CAM	140	1.052
Q9NXA8	NAD-dependent protein deacylase sirtuin-5, mitochondrial	SIRT5	33.881
Q9BWE0	Replication initiator 1	REPIN1	63.574	1.171
P19784	Casein kinase II subunit alpha'	CSNK2A2	41.213	1.147
P49321	Nuclear autoantigenic sperm protein	NASP	85.237	0.829
Q9Y3L5	Ras-related protein Rap-2c	RAP2C	20.745	0.98
O00625	Pirin	PIR	32.113
Q969P0	Immunoglobulin superfamily member 8	IGSF8	65.033	0.913
O43488	Aflatoxin B1 aldehyde reductase member 2	AKR7A2	39.589	1.115
P37108	Signal recognition particle 14 kDa protein	SRP14	14.57	1.074
Q96FJ0	AMSH-like protease	STAMBPL1	49.783
Q9Y657	Spindlin-1	SPIN1	29.6
Q08379	Golgin subfamily A member 2	GOLGA2	113.08	0.967
Q9H4L4	Sentrin-specific protease 3	SENP3	65.009	0.791
Q9H488	GDP-fucose protein O-fucosyltransferase 1	POFUT1	43.955
O15382	Branched-chain-amino-acid aminotransferase, mitochondrial	BCAT2	44.287	1.033
Q08AM6	Protein VAC14 homolog	VAC14	87.972
Q9NUG6	p53 and DNA damage-regulated protein 1	PDRG1	15.511	1.152
Q14156	Protein EFR3 homolog A	EFR3A	92.923
Q9Y4B5	Microtubule cross-linking factor 1	MTCL1	209.52
O43505	Beta-1,4-glucuronyltransferase 1	B4GAT1	47.119
Q07820	Induced myeloid leukemia cell differentiation protein Mcl-1	MCL1	37.337
P53701	Cytochrome c-type heme lyase	HCCS	30.601	1.2
P12268	Inosine-5'-monophosphate dehydrogenase 2	IMPDH2	55.804	1.025
O00458	Interferon-related developmental regulator 1	IFRD1	50.268
P82930	28S ribosomal protein S34, mitochondrial	MRPS34	25.65	1.065
P49821	NADH dehydrogenase [ubiquinone] flavoprotein 1, mitochondrial	NDUFV1	50.817	0.834
Q9H2G2	STE20-like serine/threonine-protein kinase	SLK	142.69	0.802
Q7Z5G4	Golgin subfamily A member 7	GOLGA7	15.824
Q9BTT4	Mediator of RNA polymerase II transcription subunit 10	MED10	15.688
Q9UJU6	Drebrin-like protein	DBNL	48.207	1.069
Q9H0A0	RNA cytidine acetyltransferase	NAT10	115.73	0.791
Q59GN2	Putative 60S ribosomal protein L39-like 5	RPL39P5	6.3225
P38435	Vitamin K-dependent gamma-carboxylase	GGCX	87.56	1.094
Q9NRL3	Striatin-4	STRN4	80.595	0.815
P08174	Complement decay-accelerating factor	CD55	41.4	1.402
Q96A35	39S ribosomal protein L24, mitochondrial	MRPL24	24.915	0.667
P50416	Carnitine O-palmitoyltransferase 1, liver isoform	CPT1A	88.367	0.965
P30566	Adenylosuccinate lyase	ADSL	54.889	0.896
P61769	Beta-2-microglobulin	B2M	13.714	0.889
O96013	Serine/threonine-protein kinase PAK 4	PAK4	64.071	1.134
P23497	Nuclear autoantigen Sp-100	SP100	100.42	0.873
P60842	Eukaryotic initiation factor 4A-I	EIF4A1	46.153	0.896
P00492	Hypoxanthine-guanine phosphoribosyltransferase	HPRT1	24.579	1.078
Q9C0C2	182 kDa tankyrase-1-binding protein	TNKS1BP1	181.79	1.045
Q96L92	Sorting nexin-27	SNX27	61.264	0.965
Q8WWH5	Probable tRNA pseudouridine synthase 1	TRUB1	37.252	0.923
O75027	ATP-binding cassette sub-family B member 7, mitochondrial	ABCB7	82.64	0.913
Q16795	NADH dehydrogenase [ubiquinone] 1 alpha subcomplex subunit 9, mitochondrial	NDUFA9	42.509	0.876
Q12913	Receptor-type tyrosine-protein phosphatase eta	PTPRJ	145.94	1.209
Q7L5D6	Golgi to ER traffic protein 4 homolog	GET4	36.504
P35232	Prohibitin	PHB	29.804	0.849
P61981	14-3-3 protein gamma	YWHAG	28.302
Q9NVS2	39S ribosomal protein S18a, mitochondrial	MRPS18A	22.184	1.411
O14979	Heterogeneous nuclear ribonucleoprotein D-like	HNRNPDL	46.437	0.768
Q13162	Peroxiredoxin-4	PRDX4	30.54	0.972
O15235	28S ribosomal protein S12, mitochondrial	MRPS12	15.173
Q9UPN7	Serine/threonine-protein phosphatase 6 regulatory subunit 1	PPP6R1	96.723
P51157	Ras-related protein Rab-28	RAB28	24.841
P28340	DNA polymerase delta catalytic subunit	POLD1	123.63	1.069
Q9Y6N7	Roundabout homolog 1	ROBO1	180.93	1.038
Q7L7X3	Serine/threonine-protein kinase TAO1	TAOK1	116.07
Q9H074	Polyadenylate-binding protein-interacting protein 1	PAIP1	53.524	1.197
Q9P0K8	Forkhead box protein J2	FOXJ2	62.394
Q9BUR4	Telomerase Cajal body protein 1	WRAP53	59.309
Q96GQ7	Probable ATP-dependent RNA helicase DDX27	DDX27	89.834	1.029
Q6RFH5	WD repeat-containing protein 74	WDR74	42.441	1.096
Q99590	Protein SCAF11	SCAF11	164.65	0.89
P30520	Adenylosuccinate synthetase isozyme 2	ADSS	50.097	0.819
Q9HAV0	Guanine nucleotide-binding protein subunit beta-4	GNB4	37.567	1.205
P17844	Probable ATP-dependent RNA helicase DDX5	DDX5	69.147	0.853
O60645	Exocyst complex component 3	EXOC3	86.844	0.989
P55884	Eukaryotic translation initiation factor 3 subunit B	EIF3B	92.48	0.908
Q15771	Ras-related protein Rab-30	RAB30	23.058	0.763
Q8IWT6	Volume-regulated anion channel subunit LRRC8A	LRRC8A	94.198
Q14432	cGMP-inhibited 3',5'-cyclic phosphodiesterase A	PDE3A	124.98	1.237
Q96P48	Arf-GAP with Rho-GAP domain, ANK repeat and PH domain-containing protein 1	ARAP1	162.19
Q15291	Retinoblastoma-binding protein 5	RBBP5	59.152	1.151
P0DP25	Calmodulin-3	CALM3	16.837	1.196
P30622	CAP-Gly domain-containing linker protein 1	CLIP1	162.24	1.025
P05023	Sodium/potassium-transporting ATPase subunit alpha-1	ATP1A1	112.89	1.061
Q9BY44	Eukaryotic translation initiation factor 2A	EIF2A	64.989	1.002
Q9BRQ0	Pygopus homolog 2	PYGO2	41.244
P06737	Glycogen phosphorylase, liver form	PYGL	97.147	1.152
O15143	Actin-related protein 2/3 complex subunit 1B	ARPC1B	40.949	1.101
P62820	Ras-related protein Rab-1A	RAB1A	22.677	1.011
Q7Z739	YTH domain-containing family protein 3	YTHDF3	63.86	0.859
Q8WUH6	Transmembrane protein 263	TMEM263	11.748	1.246
Q92667	A-kinase anchor protein 1, mitochondrial	AKAP1	97.34	0.979
Q38SD2	Leucine-rich repeat serine/threonine-protein kinase 1	LRRK1	225.39
P00367	Glutamate dehydrogenase 1, mitochondrial	GLUD1	61.397	1.106
Q6WCQ1	Myosin phosphatase Rho-interacting protein	MPRIP	116.53	0.92
Q03519	Antigen peptide transporter 2	TAP2	75.663	1.06
Q6GMV3	Putative peptidyl-tRNA hydrolase PTRHD1	PTRHD1	15.805
P84085	ADP-ribosylation factor 5	ARF5	20.529	1.099
Q9HCU5	Prolactin regulatory element-binding protein	PREB	45.468	0.965
Q16851	UTP--glucose-1-phosphate uridylyltransferase	UGP2	56.94	1.11
Q9NQT4	Exosome complex component RRP46	EXOSC5	25.249	1.253
O95202	Mitochondrial proton/calcium exchanger protein	LETM1	83.353	0.672
Q96KP1	Exocyst complex component 2	EXOC2	104.07
Q9Y4C2	TRPM8 channel-associated factor 1	TCAF1	102.12	0.84
O94888	UBX domain-containing protein 7	UBXN7	54.862	1.023
O43776	Asparagine--tRNA ligase, cytoplasmic	NARS	62.942	1.105
P52907	F-actin-capping protein subunit alpha-1	CAPZA1	32.922	0.926
P19525	Interferon-induced, double-stranded RNA-activated protein kinase	EIF2AK2	62.094	1.058
Q9BRF8	Serine/threonine-protein phosphatase CPPED1	CPPED1	35.548	0.806
O43709	Probable 18S rRNA (guanine-N(7))-methyltransferase	BUD23	31.88
O95486	Protein transport protein Sec24A	SEC24A	119.75	0.921
O14653	Golgi SNAP receptor complex member 2	GOSR2	24.775
[truncated: 2,365 more rows]
